# Supplementary material for: 4-Methyl-3-phenyl-2,4-dihydro­pyrazolo­[4,3-c][1,2]benzothia­zine 5,5-dioxide
Source: Acta Crystallogr Sect E Struct Rep Online. 2012 Aug 1;68(Pt 9):o2615–6. doi: 10.1107/S1600536812033284 (PMC3435645; doi:10.1107/S1600536812033284)
Supplement: Supplementary file 1 [file e-68-o2615-sup1.cif]

##############################################################################
#                                                                            #
# This CIF contains the data in a paper accepted for publication in          #
# Acta Crystallographica Section E. It conforms to the requirements of       #
# Notes for Authors for Acta Crystallographica Section E, and has been       #
# peer reviewed under the auspices of the IUCr Commission on Journals.       #
#                                                                            #
# Full details of the Crystallographic Information File format               #
# are given in the paper "The Crystallographic Information File (CIF):       #
# a New Standard Archive File for Crystallography" by S. R. Hall, F. H.      #
# Allen and I. D. Brown [Acta Cryst. (1991), A47, 655-685].                  #
#                                                                            #
# The current version of the core CIF dictionary is obtainable from          #
# ftp://ftp.iucr.org/pub/cif_core.dic.                                       #
#                                                                            #
# Software is freely available for graphical display of the structure(s)     #
# in this CIF. For information consult the CIF software page                 #
# http://www.iucr.org/resources/cif/software.                                #
#                                                                            #
# This file may be used for bona fide research purposes within the           #
# scientific community so long as proper attribution is given to the journal # 
# article from which it was obtained.                                        #
#                                                                            #
##############################################################################
data_global
_audit_creation_method     SHELXL-97
_journal_date_recd_electronic     2012-07-12
_journal_date_accepted     2012-07-23
_journal_name_full     'Acta Crystallographica, Section E'
_journal_year     2012
_journal_volume     68
_journal_issue      9
_journal_page_first     o2615
_journal_page_last     o2616
_journal_paper_category     QO
_journal_paper_doi     10.1107/S1600536812033284
_journal_coeditor_code     YK2066
_publ_contact_author
;
    Siddiqui, Hamid latif
    Institute of Chemistry
    University of the Punjab
    Lahore
    Pakistan
;
_publ_contact_author_email     matloob_123@yahoo.com
_publ_contact_author_fax     ' 0092+42-923 1269 '
_publ_contact_author_phone     ' 0092-42-923 0463 '
_publ_section_title
;
4-Methyl-3-phenyl-2,4-dihydropyrazolo[4,3-<i>c</i>][1,2]benzothiazine
5,5-dioxide
;
_publ_section_title_footnote
;
This paper is dedicated to Dr Hamid Latif Siddiqui who passed away to heaven
on July 26, 2012.
;
loop_
    _publ_author_name
    _publ_author_address
    'Aslam, Sana'
;
Institute of Chemistry
University of the Punjab
Lahore 54590
Pakistan
;
    'Siddiqui, Hamid Latif'
;
Institute of Chemistry
University of the Punjab
Lahore 54590
Pakistan
;
    'Ahmad, Matloob'
;
Department of Chemistry
Government College University
Faisalabad 38000
Pakistan
;
    'Zia-ur-Rehman, Muhammad'
;
Applied Chemistry Research Centre
PCSIR Laboratories Complex
Lahore 54600
Pakistan
;
    'Parvez, Masood'
;
Department of Chemistry
The University of Calgary
2500 University Drive NW
Calgary
Alberta
Canada T2N 1N4
;
data_I
_chemical_name_systematic
;
4-Methyl-3-phenyl-2,4-dihydropyrazolo[4,3-<i>c</i>][1,2]benzothiazine
5,5-dioxide
;
_chemical_name_common     ?
_chemical_formula_moiety     'C16 H13 N3 O2 S'
_chemical_formula_sum     'C16 H13 N3 O2 S'
_chemical_formula_iupac     'C16 H13 N3 O2 S'
_chemical_formula_weight     311.35
_chemical_melting_point     ?
_symmetry_cell_setting     orthorhombic
_symmetry_space_group_name_H-M     'P n a 21'
_symmetry_space_group_name_Hall     'P 2c -2n'
loop_
    _symmetry_equiv_pos_as_xyz
    'x, y, z'
    '-x, -y, z+1/2'
    '-x+1/2, y+1/2, z+1/2'
    'x+1/2, -y+1/2, z'
_cell_length_a     12.1028(5)
_cell_length_b     16.3934(7)
_cell_length_c     7.0962(3)
_cell_angle_alpha     90.00
_cell_angle_beta     90.00
_cell_angle_gamma     90.00
_cell_volume     1407.93(10)
_cell_formula_units_Z     4
_cell_measurement_reflns_used     1837
_cell_measurement_theta_min     1.00
_cell_measurement_theta_max     27.48
_cell_measurement_temperature     295(2)
_exptl_crystal_description     prism
_exptl_crystal_colour     colourless
_exptl_crystal_size_max     0.20
_exptl_crystal_size_mid     0.10
_exptl_crystal_size_min     0.06
_exptl_crystal_density_diffrn     1.469
_exptl_crystal_density_meas     ?
_exptl_crystal_density_method     'not measured'
_exptl_crystal_F_000     648
_exptl_absorpt_coefficient_mu     0.241
_exptl_absorpt_correction_type     multi-scan
_exptl_absorpt_process_details     '(<i>SORTAV</i>; Blessing, 1997)'
_exptl_absorpt_correction_T_min     0.9534
_exptl_absorpt_correction_T_max     0.9857
_exptl_special_details     ?
_diffrn_ambient_temperature     295(2)
_diffrn_radiation_type     MoK\a
_diffrn_radiation_wavelength     0.71073
_diffrn_radiation_source     'fine-focus sealed tube'
_diffrn_radiation_monochromator     graphite
_diffrn_measurement_device_type     'Nonius KappaCCD'
_diffrn_measurement_method     '\w and \f scans'
_diffrn_detector_area_resol_mean     ?
_diffrn_reflns_number     8451
_diffrn_reflns_av_R_equivalents     0.049
_diffrn_reflns_av_sigmaI/netI     0.0285
_diffrn_reflns_theta_min     2.48
_diffrn_reflns_theta_max     27.47
_diffrn_reflns_theta_full     25.00
_diffrn_measured_fraction_theta_max     0.993
_diffrn_measured_fraction_theta_full     0.993
_diffrn_reflns_limit_h_min     -15
_diffrn_reflns_limit_h_max     15
_diffrn_reflns_limit_k_min     -21
_diffrn_reflns_limit_k_max     21
_diffrn_reflns_limit_l_min     -9
_diffrn_reflns_limit_l_max     9
_diffrn_standards_number     0
_diffrn_standards_interval_count     ?
_diffrn_standards_interval_time     ?
_diffrn_standards_decay_%     ?
_refine_special_details
;
Refinement of <i>F</i>^2^ against ALL reflections. The weighted <i>R</i>-factor
<i>wR</i> and goodness of fit <i>S</i> are based on <i>F</i>^2^, conventional
<i>R</i>-factors <i>R</i> are based on <i>F</i>, with <i>F</i> set to zero for
negative <i>F</i>^2^. The threshold expression of <i>F</i>^2^ >
\s(<i>F</i>^2^) is used only for calculating <i>R</i>-factors(gt) <i>etc</i>.
and is not relevant to the choice of reflections for refinement.
<i>R</i>-factors based on <i>F</i>^2^ are statistically about twice as large
as those based on <i>F</i>, and <i>R</i>- factors based on ALL data will be
even larger.
;
_reflns_number_total     3037
_reflns_number_gt     2798
_reflns_threshold_expression     I>2sigma(I)
_refine_ls_structure_factor_coef     Fsqd
_refine_ls_matrix_type     full
_refine_ls_R_factor_all     0.0556
_refine_ls_R_factor_gt     0.0485
_refine_ls_wR_factor_gt     0.1045
_refine_ls_wR_factor_ref     0.1118
_refine_ls_goodness_of_fit_ref     1.079
_refine_ls_restrained_S_all     1.079
_refine_ls_number_reflns     3037
_refine_ls_number_parameters     201
_refine_ls_number_restraints     1
_refine_ls_hydrogen_treatment     constr
_refine_ls_weighting_scheme     calc
_refine_ls_weighting_details
         'calc w=1/[\s^2^(Fo^2^)+(0.0308P)^2^+1.3942P] where P=(Fo^2^+2Fc^2^)/3'
_atom_sites_solution_hydrogens     geom
_atom_sites_solution_primary     direct
_atom_sites_solution_secondary     difmap
_refine_ls_shift/su_max     0.000
_refine_ls_shift/su_mean     0.000
_refine_diff_density_max     0.203
_refine_diff_density_min     -0.235
_refine_ls_extinction_method     none
_refine_ls_extinction_coef     ?
_refine_ls_abs_structure_details
                 'racemic twin; used  1306 unmerged Friedel pairs (Flack, 1983)'
_refine_ls_abs_structure_Flack     0.53(11)
loop_
    _atom_type_symbol
    _atom_type_description
    _atom_type_scat_dispersion_real
    _atom_type_scat_dispersion_imag
    _atom_type_scat_source
    'C' 'C' 0.0033 0.0016
                         'International Tables Vol C Tables 4.2.6.8 and 6.1.1.4'
    'H' 'H' 0.0000 0.0000
                         'International Tables Vol C Tables 4.2.6.8 and 6.1.1.4'
    'N' 'N' 0.0061 0.0033
                         'International Tables Vol C Tables 4.2.6.8 and 6.1.1.4'
    'O' 'O' 0.0106 0.0060
                         'International Tables Vol C Tables 4.2.6.8 and 6.1.1.4'
    'S' 'S' 0.1246 0.1234
                         'International Tables Vol C Tables 4.2.6.8 and 6.1.1.4'
_computing_data_collection     'COLLECT (Nonius, 1999)'
_computing_cell_refinement     'DENZO (Otwinowski & Minor, 1997)'
_computing_data_reduction     'SCALEPACK (Otwinowski & Minor, 1997)'
_computing_structure_solution     'SHELXS97 (Sheldrick, 2008)'
_computing_structure_refinement     'SHELXL97 (Sheldrick, 2008)'
_computing_molecular_graphics     'ORTEP-3 for Windows (Farrugia, 1997)'
_computing_publication_material     'SHELXL97 (Sheldrick, 2008)'
loop_
    _atom_site_type_symbol
    _atom_site_label
    _atom_site_fract_x
    _atom_site_fract_y
    _atom_site_fract_z
    _atom_site_U_iso_or_equiv
    _atom_site_adp_type
    _atom_site_calc_flag
    _atom_site_refinement_flags
    _atom_site_occupancy
    _atom_site_symmetry_multiplicity
    _atom_site_disorder_assembly
    _atom_site_disorder_group
    S S1 0.68932(5) -0.05378(4) 0.08389(12) 0.03515(17) Uani d . 1 1 . .
    O O1 0.57190(16) -0.05177(14) 0.1024(4) 0.0499(6) Uani d . 1 1 . .
    O O2 0.73666(18) -0.03884(14) -0.0982(3) 0.0431(5) Uani d . 1 1 . .
    N N1 0.74275(18) 0.01482(14) 0.2279(4) 0.0337(5) Uani d . 1 1 . .
    N N2 1.03707(18) 0.01490(15) 0.2736(4) 0.0382(6) Uani d . 1 1 . .
    H H2N 1.1019 0.0358 0.2852 0.046 Uiso calc R 1 1 . .
    N N3 1.0195(2) -0.06632(14) 0.2734(4) 0.0390(6) Uani d . 1 1 . .
    C C1 0.7415(2) -0.14793(18) 0.1673(4) 0.0358(6) Uani d . 1 1 . .
    C C2 0.6783(3) -0.2185(2) 0.1532(5) 0.0440(8) Uani d . 1 1 . .
    H H2 0.6065 -0.2164 0.1068 0.053 Uiso calc R 1 1 . .
    C C3 0.7239(3) -0.2915(2) 0.2091(5) 0.0495(8) Uani d . 1 1 . .
    H H3 0.6826 -0.3392 0.1997 0.059 Uiso calc R 1 1 . .
    C C4 0.8309(3) -0.29478(19) 0.2793(5) 0.0478(8) Uani d . 1 1 . .
    H H4 0.8610 -0.3447 0.3148 0.057 Uiso calc R 1 1 . .
    C C5 0.8928(3) -0.22450(18) 0.2968(5) 0.0408(7) Uani d . 1 1 . .
    H H5 0.9637 -0.2271 0.3471 0.049 Uiso calc R 1 1 . .
    C C6 0.8497(2) -0.14990(17) 0.2397(4) 0.0332(6) Uani d . 1 1 . .
    C C7 0.9096(2) -0.07256(17) 0.2537(4) 0.0327(6) Uani d . 1 1 . .
    C C8 0.8602(2) 0.00418(16) 0.2414(4) 0.0307(6) Uani d . 1 1 . .
    C C9 0.9449(2) 0.06124(16) 0.2543(4) 0.0324(6) Uani d . 1 1 . .
    C C10 0.6875(3) 0.0225(2) 0.4135(5) 0.0475(8) Uani d . 1 1 . .
    H H10A 0.7147 0.0700 0.4774 0.057 Uiso calc R 1 1 . .
    H H10B 0.7027 -0.0251 0.4880 0.057 Uiso calc R 1 1 . .
    H H10C 0.6092 0.0275 0.3953 0.057 Uiso calc R 1 1 . .
    C C11 0.9476(2) 0.15030(17) 0.2437(4) 0.0330(6) Uani d . 1 1 . .
    C C12 1.0427(3) 0.19349(18) 0.2942(5) 0.0399(7) Uani d . 1 1 . .
    H H12 1.1040 0.1658 0.3404 0.048 Uiso calc R 1 1 . .
    C C13 1.0454(3) 0.2779(2) 0.2753(5) 0.0473(8) Uani d . 1 1 . .
    H H13 1.1087 0.3064 0.3095 0.057 Uiso calc R 1 1 . .
    C C14 0.9552(3) 0.31974(19) 0.2063(5) 0.0466(8) Uani d . 1 1 . .
    H H14 0.9577 0.3762 0.1935 0.056 Uiso calc R 1 1 . .
    C C15 0.8613(3) 0.2772(2) 0.1563(5) 0.0463(8) Uani d . 1 1 . .
    H H15 0.8002 0.3051 0.1099 0.056 Uiso calc R 1 1 . .
    C C16 0.8575(3) 0.19346(19) 0.1748(5) 0.0405(7) Uani d . 1 1 . .
    H H16 0.7937 0.1655 0.1407 0.049 Uiso calc R 1 1 . .
loop_
    _atom_site_aniso_label
    _atom_site_aniso_U_11
    _atom_site_aniso_U_22
    _atom_site_aniso_U_33
    _atom_site_aniso_U_12
    _atom_site_aniso_U_13
    _atom_site_aniso_U_23
    S1 0.0238(3) 0.0454(4) 0.0363(3) -0.0041(3) -0.0014(3) 0.0004(4)
    O1 0.0255(9) 0.0642(14) 0.0602(16) -0.0059(9) -0.0010(12) -0.0025(13)
    O2 0.0328(11) 0.0613(14) 0.0351(12) -0.0066(10) -0.0014(9) 0.0053(11)
    N1 0.0255(11) 0.0361(12) 0.0394(13) 0.0005(9) 0.0004(10) -0.0021(11)
    N2 0.0275(11) 0.0361(12) 0.0511(16) -0.0026(10) -0.0064(11) 0.0006(12)
    N3 0.0299(12) 0.0363(12) 0.0508(16) 0.0026(9) -0.0067(12) -0.0013(12)
    C1 0.0328(14) 0.0401(16) 0.0343(15) -0.0047(12) 0.0035(12) -0.0021(13)
    C2 0.0412(17) 0.0538(19) 0.0370(16) -0.0166(14) 0.0052(14) -0.0069(15)
    C3 0.060(2) 0.0394(17) 0.049(2) -0.0164(15) 0.0029(17) -0.0051(15)
    C4 0.062(2) 0.0345(15) 0.0468(19) -0.0032(14) 0.0076(17) -0.0014(14)
    C5 0.0442(16) 0.0382(16) 0.0399(17) 0.0011(13) 0.0043(14) 0.0002(13)
    C6 0.0334(13) 0.0364(14) 0.0298(14) -0.0009(11) 0.0019(12) -0.0022(12)
    C7 0.0282(13) 0.0352(13) 0.0348(15) -0.0003(11) -0.0022(12) -0.0015(12)
    C8 0.0247(12) 0.0365(14) 0.0310(14) -0.0012(10) -0.0027(11) -0.0007(12)
    C9 0.0285(13) 0.0369(14) 0.0320(14) -0.0004(10) -0.0045(12) -0.0029(13)
    C10 0.0391(18) 0.0520(19) 0.051(2) 0.0004(14) 0.0098(15) -0.0118(16)
    C11 0.0320(13) 0.0386(14) 0.0283(14) -0.0022(11) 0.0004(11) -0.0007(12)
    C12 0.0375(15) 0.0390(15) 0.0433(18) -0.0030(12) -0.0069(14) 0.0004(14)
    C13 0.0493(18) 0.0417(16) 0.051(2) -0.0117(14) -0.0067(16) -0.0053(16)
    C14 0.061(2) 0.0300(14) 0.049(2) -0.0025(14) 0.0047(16) -0.0004(13)
    C15 0.0499(19) 0.0404(16) 0.0487(19) 0.0091(14) -0.0037(16) 0.0025(15)
    C16 0.0379(15) 0.0398(15) 0.0439(18) 0.0005(12) -0.0069(14) -0.0015(14)
_geom_special_details
;
 All s.u.'s (except the s.u. in the dihedral angle between two l.s. planes)
 are estimated using the full covariance matrix.  The cell s.u.'s are taken
 into account individually in the estimation of s.u.'s in distances, angles
 and torsion angles; correlations between s.u.'s in cell parameters are only
 used when they are defined by crystal symmetry.  An approximate (isotropic)
 treatment of cell s.u.'s is used for estimating s.u.'s involving l.s. planes.
;
loop_
    _geom_bond_atom_site_label_1
    _geom_bond_atom_site_label_2
    _geom_bond_site_symmetry_2
    _geom_bond_distance
    _geom_bond_publ_flag
    S1 O1 . 1.428(2) ?
    S1 O2 . 1.435(2) ?
    S1 N1 . 1.651(3) ?
    S1 C1 . 1.770(3) ?
    N1 C8 . 1.436(3) ?
    N1 C10 . 1.483(4) ?
    N2 N3 . 1.348(3) ?
    N2 C9 . 1.356(3) ?
    N2 H2N . 0.8600 ?
    N3 C7 . 1.342(3) ?
    C1 C2 . 1.391(4) ?
    C1 C6 . 1.406(4) ?
    C2 C3 . 1.377(5) ?
    C2 H2 . 0.9300 ?
    C3 C4 . 1.389(5) ?
    C3 H3 . 0.9300 ?
    C4 C5 . 1.380(4) ?
    C4 H4 . 0.9300 ?
    C5 C6 . 1.390(4) ?
    C5 H5 . 0.9300 ?
    C6 C7 . 1.464(4) ?
    C7 C8 . 1.395(4) ?
    C8 C9 . 1.390(4) ?
    C9 C11 . 1.462(4) ?
    C10 H10A . 0.9600 ?
    C10 H10B . 0.9600 ?
    C10 H10C . 0.9600 ?
    C11 C16 . 1.388(4) ?
    C11 C12 . 1.398(4) ?
    C12 C13 . 1.390(4) ?
    C12 H12 . 0.9300 ?
    C13 C14 . 1.379(5) ?
    C13 H13 . 0.9300 ?
    C14 C15 . 1.380(5) ?
    C14 H14 . 0.9300 ?
    C15 C16 . 1.379(4) ?
    C15 H15 . 0.9300 ?
    C16 H16 . 0.9300 ?
loop_
    _geom_angle_atom_site_label_1
    _geom_angle_atom_site_label_2
    _geom_angle_atom_site_label_3
    _geom_angle_site_symmetry_1
    _geom_angle_site_symmetry_3
    _geom_angle
    _geom_angle_publ_flag
    O1 S1 O2 . . 118.47(16) ?
    O1 S1 N1 . . 108.48(14) ?
    O2 S1 N1 . . 106.54(13) ?
    O1 S1 C1 . . 110.17(14) ?
    O2 S1 C1 . . 107.91(14) ?
    N1 S1 C1 . . 104.31(14) ?
    C8 N1 C10 . . 113.4(3) ?
    C8 N1 S1 . . 110.27(19) ?
    C10 N1 S1 . . 115.5(2) ?
    N3 N2 C9 . . 115.1(2) ?
    N3 N2 H2N . . 122.5 ?
    C9 N2 H2N . . 122.5 ?
    C7 N3 N2 . . 103.4(2) ?
    C2 C1 C6 . . 121.3(3) ?
    C2 C1 S1 . . 120.3(2) ?
    C6 C1 S1 . . 118.3(2) ?
    C3 C2 C1 . . 118.8(3) ?
    C3 C2 H2 . . 120.6 ?
    C1 C2 H2 . . 120.6 ?
    C2 C3 C4 . . 120.7(3) ?
    C2 C3 H3 . . 119.6 ?
    C4 C3 H3 . . 119.6 ?
    C5 C4 C3 . . 120.4(3) ?
    C5 C4 H4 . . 119.8 ?
    C3 C4 H4 . . 119.8 ?
    C4 C5 C6 . . 120.3(3) ?
    C4 C5 H5 . . 119.9 ?
    C6 C5 H5 . . 119.9 ?
    C5 C6 C1 . . 118.4(3) ?
    C5 C6 C7 . . 123.8(3) ?
    C1 C6 C7 . . 117.8(3) ?
    N3 C7 C8 . . 111.2(2) ?
    N3 C7 C6 . . 124.3(2) ?
    C8 C7 C6 . . 124.4(2) ?
    C9 C8 C7 . . 106.7(2) ?
    C9 C8 N1 . . 130.7(2) ?
    C7 C8 N1 . . 122.5(2) ?
    N2 C9 C8 . . 103.6(2) ?
    N2 C9 C11 . . 123.1(2) ?
    C8 C9 C11 . . 133.2(2) ?
    N1 C10 H10A . . 109.5 ?
    N1 C10 H10B . . 109.5 ?
    H10A C10 H10B . . 109.5 ?
    N1 C10 H10C . . 109.5 ?
    H10A C10 H10C . . 109.5 ?
    H10B C10 H10C . . 109.5 ?
    C16 C11 C12 . . 118.6(3) ?
    C16 C11 C9 . . 120.6(3) ?
    C12 C11 C9 . . 120.7(3) ?
    C13 C12 C11 . . 119.9(3) ?
    C13 C12 H12 . . 120.0 ?
    C11 C12 H12 . . 120.0 ?
    C14 C13 C12 . . 120.7(3) ?
    C14 C13 H13 . . 119.6 ?
    C12 C13 H13 . . 119.6 ?
    C15 C14 C13 . . 119.4(3) ?
    C15 C14 H14 . . 120.3 ?
    C13 C14 H14 . . 120.3 ?
    C16 C15 C14 . . 120.4(3) ?
    C16 C15 H15 . . 119.8 ?
    C14 C15 H15 . . 119.8 ?
    C15 C16 C11 . . 120.9(3) ?
    C15 C16 H16 . . 119.5 ?
    C11 C16 H16 . . 119.5 ?
loop_
    _geom_torsion_atom_site_label_1
    _geom_torsion_atom_site_label_2
    _geom_torsion_atom_site_label_3
    _geom_torsion_atom_site_label_4
    _geom_torsion_site_symmetry_1
    _geom_torsion_site_symmetry_2
    _geom_torsion_site_symmetry_3
    _geom_torsion_site_symmetry_4
    _geom_torsion
    _geom_torsion_publ_flag
    O1 S1 N1 C8 . . . . 168.8(2) ?
    O2 S1 N1 C8 . . . . -62.7(2) ?
    C1 S1 N1 C8 . . . . 51.3(2) ?
    O1 S1 N1 C10 . . . . 38.5(3) ?
    O2 S1 N1 C10 . . . . 167.1(2) ?
    C1 S1 N1 C10 . . . . -78.9(2) ?
    C9 N2 N3 C7 . . . . -0.3(4) ?
    O1 S1 C1 C2 . . . . 30.8(3) ?
    O2 S1 C1 C2 . . . . -99.9(3) ?
    N1 S1 C1 C2 . . . . 147.0(2) ?
    O1 S1 C1 C6 . . . . -152.0(2) ?
    O2 S1 C1 C6 . . . . 77.3(3) ?
    N1 S1 C1 C6 . . . . -35.8(3) ?
    C6 C1 C2 C3 . . . . -0.9(5) ?
    S1 C1 C2 C3 . . . . 176.2(3) ?
    C1 C2 C3 C4 . . . . 0.4(5) ?
    C2 C3 C4 C5 . . . . 1.0(6) ?
    C3 C4 C5 C6 . . . . -1.7(5) ?
    C4 C5 C6 C1 . . . . 1.1(5) ?
    C4 C5 C6 C7 . . . . 179.8(3) ?
    C2 C1 C6 C5 . . . . 0.2(4) ?
    S1 C1 C6 C5 . . . . -176.9(2) ?
    C2 C1 C6 C7 . . . . -178.6(3) ?
    S1 C1 C6 C7 . . . . 4.2(4) ?
    N2 N3 C7 C8 . . . . 0.2(3) ?
    N2 N3 C7 C6 . . . . 178.0(3) ?
    C5 C6 C7 N3 . . . . 18.9(5) ?
    C1 C6 C7 N3 . . . . -162.4(3) ?
    C5 C6 C7 C8 . . . . -163.6(3) ?
    C1 C6 C7 C8 . . . . 15.2(4) ?
    N3 C7 C8 C9 . . . . 0.0(4) ?
    C6 C7 C8 C9 . . . . -177.8(3) ?
    N3 C7 C8 N1 . . . . -177.3(3) ?
    C6 C7 C8 N1 . . . . 4.9(5) ?
    C10 N1 C8 C9 . . . . -86.5(4) ?
    S1 N1 C8 C9 . . . . 142.1(3) ?
    C10 N1 C8 C7 . . . . 90.0(3) ?
    S1 N1 C8 C7 . . . . -41.3(4) ?
    N3 N2 C9 C8 . . . . 0.3(4) ?
    N3 N2 C9 C11 . . . . -177.4(3) ?
    C7 C8 C9 N2 . . . . -0.2(3) ?
    N1 C8 C9 N2 . . . . 176.8(3) ?
    C7 C8 C9 C11 . . . . 177.2(3) ?
    N1 C8 C9 C11 . . . . -5.8(6) ?
    N2 C9 C11 C16 . . . . 162.7(3) ?
    C8 C9 C11 C16 . . . . -14.3(5) ?
    N2 C9 C11 C12 . . . . -14.2(5) ?
    C8 C9 C11 C12 . . . . 168.7(3) ?
    C16 C11 C12 C13 . . . . 0.1(5) ?
    C9 C11 C12 C13 . . . . 177.2(3) ?
    C11 C12 C13 C14 . . . . -0.3(6) ?
    C12 C13 C14 C15 . . . . 0.2(6) ?
    C13 C14 C15 C16 . . . . -0.1(6) ?
    C14 C15 C16 C11 . . . . 0.0(5) ?
    C12 C11 C16 C15 . . . . 0.0(5) ?
    C9 C11 C16 C15 . . . . -177.0(3) ?
loop_
    _geom_hbond_atom_site_label_D
    _geom_hbond_atom_site_label_H
    _geom_hbond_atom_site_label_A
    _geom_hbond_site_symmetry_A
    _geom_hbond_distance_DH
    _geom_hbond_distance_HA
    _geom_hbond_distance_DA
    _geom_hbond_angle_DHA
    _geom_hbond_publ_flag
    N2 H2N O2 2_755 0.86 2.12 2.912(3) 152.4 y
    C3 H3 N3 4_445 0.93 2.56 3.429(4) 155.1 y
    C10 H10C O1 . 0.96 2.49 2.883(4) 104.3 n
    C16 H16 N1 . 0.93 2.62 3.263(4) 126.7 y
_iucr_refine_instructions_details
;
TITL Compound X    COLORLESS PRISM CELL FROM 1837
CELL 0.71073  12.1028  16.3934   7.0962  90.00  90.00  90.00
ZERR    4  0.0005  0.0007  0.0003  0.00  0.00  0.00
LATT -1
SYMM - X, - Y, 1/2 + Z
SYMM 1/2 - X, 1/2 + Y, 1/2 + Z
SYMM 1/2 + X, 1/2 - Y, + Z
SFAC C  H  N  O  S
UNIT    64   52   12    8    4
OMIT   0  1  1
TEMP  22
SIZE  0.20 0.10 0.06
ACTA  50
CONF
HTAB
BOND  $H
MPLA  4  N1 C6 C7 C8  S1 C1
MPLA  6  C1 > C6
MPLA  5 N2 N3 C7 C8 C9
MPLA  6  C11 > C16
EQIV  $1 2-x,-y,1/2+z
EQIV  $2 -1/2+x,-1/2-y,z
HTAB  N2  O2_$1
HTAB  C3  N3_$2
HTAB  C10  O1
HTAB  C16  N1
TWIN
FMAP 2
PLAN -10
L.S.  7
OMIT  -3.0000 180
WGHT    0.030800    1.394200
BASF   0.53238
FVAR       0.63873
S1    5    0.689318   -0.053780    0.083886    11.00000    0.02376    0.04537 =
         0.03630    0.00040   -0.00138   -0.00407
O1    4    0.571897   -0.051768    0.102435    11.00000    0.02547    0.06419 =
         0.06016   -0.00251   -0.00104   -0.00589
O2    4    0.736660   -0.038839   -0.098217    11.00000    0.03283    0.06131 =
         0.03510    0.00529   -0.00143   -0.00656
N1    3    0.742750    0.014824    0.227870    11.00000    0.02550    0.03613 =
         0.03940   -0.00211    0.00035    0.00053
N2    3    1.037067    0.014905    0.273611    11.00000    0.02754    0.03607 =
         0.05111    0.00058   -0.00645   -0.00256
AFIX  43
H2N   2    1.101896    0.035794    0.285163    11.00000   -1.20000
AFIX   0
N3    3    1.019544   -0.066323    0.273357    11.00000    0.02992    0.03627 =
         0.05082   -0.00128   -0.00671    0.00259
C1    1    0.741542   -0.147929    0.167300    11.00000    0.03285    0.04011 =
         0.03431   -0.00208    0.00355   -0.00468
C2    1    0.678286   -0.218495    0.153162    11.00000    0.04124    0.05380 =
         0.03703   -0.00689    0.00520   -0.01658
AFIX  43
H2    2    0.606474   -0.216383    0.106780    11.00000   -1.20000
AFIX   0
C3    1    0.723879   -0.291520    0.209054    11.00000    0.05968    0.03937 =
         0.04939   -0.00513    0.00292   -0.01640
AFIX  43
H3    2    0.682580   -0.339187    0.199660    11.00000   -1.20000
AFIX   0
C4    1    0.830868   -0.294778    0.279309    11.00000    0.06214    0.03454 =
         0.04685   -0.00142    0.00758   -0.00321
AFIX  43
H4    2    0.860996   -0.344655    0.314792    11.00000   -1.20000
AFIX   0
C5    1    0.892789   -0.224503    0.296829    11.00000    0.04419    0.03816 =
         0.03993    0.00023    0.00428    0.00106
AFIX  43
H5    2    0.963670   -0.227060    0.347091    11.00000   -1.20000
AFIX   0
C6    1    0.849662   -0.149896    0.239663    11.00000    0.03340    0.03637 =
         0.02980   -0.00216    0.00189   -0.00086
C7    1    0.909572   -0.072558    0.253714    11.00000    0.02824    0.03520 =
         0.03481   -0.00151   -0.00223   -0.00029
C8    1    0.860245    0.004175    0.241445    11.00000    0.02472    0.03648 =
         0.03097   -0.00071   -0.00274   -0.00121
C9    1    0.944905    0.061242    0.254301    11.00000    0.02853    0.03686 =
         0.03195   -0.00290   -0.00454   -0.00037
C10   1    0.687461    0.022481    0.413497    11.00000    0.03911    0.05198 =
         0.05134   -0.01175    0.00984    0.00040
AFIX 137
H10A  2    0.714698    0.070021    0.477391    11.00000   -1.20000
H10B  2    0.702739   -0.025089    0.487968    11.00000   -1.20000
H10C  2    0.609151    0.027469    0.395314    11.00000   -1.20000
AFIX   0
C11   1    0.947599    0.150302    0.243666    11.00000    0.03203    0.03861 =
         0.02832   -0.00070    0.00043   -0.00220
C12   1    1.042687    0.193494    0.294172    11.00000    0.03745    0.03898 =
         0.04331    0.00038   -0.00692   -0.00295
AFIX  43
H12   2    1.104050    0.165815    0.340370    11.00000   -1.20000
AFIX   0
C13   1    1.045403    0.277856    0.275253    11.00000    0.04932    0.04174 =
         0.05081   -0.00527   -0.00666   -0.01172
AFIX  43
H13   2    1.108723    0.306377    0.309483    11.00000   -1.20000
AFIX   0
C14   1    0.955221    0.319740    0.206273    11.00000    0.06121    0.02997 =
         0.04875   -0.00042    0.00466   -0.00248
AFIX  43
H14   2    0.957670    0.376172    0.193539    11.00000   -1.20000
AFIX   0
C15   1    0.861342    0.277165    0.156328    11.00000    0.04988    0.04035 =
         0.04870    0.00248   -0.00369    0.00906
AFIX  43
H15   2    0.800245    0.305089    0.109895    11.00000   -1.20000
AFIX   0
C16   1    0.857520    0.193460    0.174817    11.00000    0.03790    0.03979 =
         0.04391   -0.00147   -0.00694    0.00050
AFIX  43
H16   2    0.793700    0.165530    0.140684    11.00000   -1.20000
HKLF 4
REM  Compound X    COLORLESS PRISM CELL FROM 1837
REM R1 =  0.0485 for   2798 Fo > 4sig(Fo)  and  0.0556 for all   3037 data
REM    201 parameters refined using      1 restraints
END
WGHT      0.0287      1.3773
REM Highest difference peak  0.203,  deepest hole -0.235,  1-sigma level  0.048
Q1    1   0.8789 -0.0446  0.3174  11.00000  0.05    0.20
Q2    1   0.6167 -0.3204  0.0295  11.00000  0.05    0.20
Q3    1   0.8821 -0.0374  0.2055  11.00000  0.05    0.19
Q4    1   0.7634  0.1322  0.0930  11.00000  0.05    0.19
Q5    1   0.8619 -0.1896  0.2635  11.00000  0.05    0.18
Q6    1   0.6782  0.2382  0.0924  11.00000  0.05    0.18
Q7    1   0.8200  0.0109  0.2428  11.00000  0.05    0.18
Q8    1   0.8807 -0.1008  0.2373  11.00000  0.05    0.18
Q9    1   0.8727  0.0249  0.3605  11.00000  0.05    0.17
Q10   1   0.8573 -0.2537  0.2954  11.00000  0.05    0.17
;
