# Supplementary material for: 4-Methyl-3-phenyl-2,4-dihydro­pyrazolo­[4,3-c][1,2]benzothia­zine 5,5-dioxide
Source: Acta Crystallogr Sect E Struct Rep Online. 2012 Aug 1;68(Pt 9):o2615–6. doi: 10.1107/S1600536812033284 (PMC3435645; doi:10.1107/S1600536812033284)
Supplement: Supplementary file 2 [file e-68-o2615-Isup2.hkl]

#
# h,k,l, Fc-squared, Fo-squared, sigma(Fo-squared) and status flag
#
data_I
_shelx_title ' Compound X    COLORLESS PRISM CELL FROM 1837'
_shelx_refln_list_code          4
_shelx_F_calc_maximum      112.89
_exptl_crystal_F_000       648.00
_reflns_d_resolution_high  0.7704
 
loop_
 _symmetry_equiv_pos_as_xyz
 'x, y, z'
 '-x, -y, z+1/2'
 '-x+1/2, y+1/2, z+1/2'
 'x+1/2, -y+1/2, z'
 
_cell_length_a    12.1028
_cell_length_b    16.3934
_cell_length_c     7.0962
_cell_angle_alpha  90.000
_cell_angle_beta   90.000
_cell_angle_gamma  90.000
 
_shelx_F_squared_multiplier     1.000
 
loop_
 _refln_index_h
 _refln_index_k
 _refln_index_l
 _refln_F_squared_calc
 _refln_F_squared_meas
 _refln_F_squared_sigma
 _refln_observed_status
   1   1  -9       15.78       15.69      3.24 o
   2   1  -9        2.38        7.60      3.19 o
   3   1  -9       36.97       32.65      4.49 o
   1   2  -9        0.55        2.45      2.45 o
   2   2  -9       88.43       95.45      6.42 o
   3   2  -9       53.43       45.74      4.88 o
   1   3  -9       50.11       47.23      5.59 o
   2   3  -9        6.87        4.88      2.70 o
   1   4  -9       22.91        9.80      3.14 o
   1   1  -8      155.67      160.43      8.33 o
   2   1  -8       12.22       12.30      2.97 o
   3   1  -8       19.97       31.59      3.70 o
   4   1  -8       63.46       61.77      4.93 o
   5   1  -8       30.20       44.90      7.35 o
   6   1  -8       47.84       34.10      4.58 o
   7   1  -8       20.06       12.75      3.46 o
   1   2  -8        8.15       16.96      3.24 o
   2   2  -8       60.88       40.00      4.76 o
   3   2  -8        8.99        8.58      2.94 o
   4   2  -8       52.84       54.37      4.85 o
   5   2  -8      104.19      118.05      6.47 o
   6   2  -8       57.17       77.97      5.54 o
   7   2  -8      107.90       86.77      6.42 o
   1   3  -8       25.39       21.62      3.51 o
   2   3  -8       40.16       49.86      4.63 o
   3   3  -8       41.37       37.09      4.19 o
   4   3  -8      105.31       69.37      5.47 o
   5   3  -8       42.21       35.59      4.12 o
   6   3  -8        6.91       20.91      5.15 o
   7   3  -8        6.41        4.14      2.67 o
   1   4  -8       84.04       64.00      5.27 o
   2   4  -8       25.05       22.50      3.41 o
   3   4  -8       20.67       22.80      3.43 o
   4   4  -8       16.81       19.63      3.46 o
   5   4  -8       50.26       62.99      5.96 o
   6   4  -8       17.86       16.69      3.46 o
   7   4  -8       88.66       95.45      6.74 o
   1   5  -8       11.56        5.37      2.48 o
   2   5  -8       60.10       51.65      4.95 o
   3   5  -8       55.09       37.67      4.22 o
   4   5  -8       64.43       67.82      5.15 o
   5   5  -8       18.35       28.51      3.51 o
   6   5  -8       27.76       20.91      3.43 o
   1   6  -8       13.16       20.61      3.41 o
   2   6  -8       27.36       43.85      4.36 o
   3   6  -8        2.68        3.19      2.67 o
   4   6  -8       10.28        9.80      2.75 o
   5   6  -8        6.44        5.88      2.43 o
   6   6  -8       19.36       18.41      3.48 o
   1   7  -8       30.72       37.67      4.41 o
   2   7  -8       40.11       29.85      4.12 o
   3   7  -8       15.60       11.77      3.43 o
   4   7  -8       31.36       34.46      4.24 o
   5   7  -8        2.42        7.33      3.21 o
   1   8  -8       12.81        9.31      2.97 o
   2   8  -8       30.31       31.42      3.68 o
   3   8  -8       11.10       18.41      3.24 o
   4   8  -8        2.72        3.65      2.45 o
   5   8  -8       86.21       76.87      5.49 o
   1   9  -8       94.72       74.69      5.42 o
   2   9  -8        3.32        4.41      2.23 o
   3   9  -8       53.87       63.26      5.22 o
   4   9  -8        3.74        9.04      2.92 o
   1  10  -8       45.99       50.30      5.10 o
   2  10  -8       42.29       46.18      4.90 o
   1   1  -7      339.51      358.87     17.21 o
   2   1  -7        2.74        9.80      3.92 o
   3   1  -7      153.28      133.49      6.52 o
   4   1  -7       84.53       80.47      4.78 o
   5   1  -7       15.14       11.54      2.99 o
   6   1  -7       70.67       57.43      4.26 o
   7   1  -7      131.92      180.01      8.41 o
   8   1  -7        4.97        2.70      2.48 o
   9   1  -7       57.84       51.18      5.15 o
  10   1  -7        3.45        8.31      2.43 o
   1   2  -7        8.94       11.96      2.72 o
   2   2  -7        6.55       14.95      2.43 o
   3   2  -7       24.42       16.45      2.92 o
   4   2  -7       62.23       53.68      4.36 o
   5   2  -7       16.88       17.60      3.41 o
   6   2  -7      265.70      316.88     10.59 o
   7   2  -7       52.71       54.83      5.10 o
   8   2  -7        1.91        1.45      1.96 o
   9   2  -7       39.10       37.48      4.22 o
  10   2  -7       75.25       78.53      5.54 o
   1   3  -7      215.50      213.37      9.14 o
   2   3  -7      120.67      100.08      5.00 o
   3   3  -7       52.72       42.01      3.65 o
   4   3  -7       50.55       56.94      4.49 o
   5   3  -7       90.84      121.13      6.20 o
   6   3  -7       52.29       48.09      4.34 o
   7   3  -7        8.33        2.45      2.21 o
   8   3  -7      161.08      168.44      8.14 o
   9   3  -7       15.55       14.95      3.38 o
   1   4  -7      124.07      140.84      6.69 o
   2   4  -7       52.11       60.79      4.39 o
   3   4  -7      186.49      192.85      7.82 o
   4   4  -7       30.04       16.69      2.94 o
   5   4  -7      315.32      328.11     11.35 o
   6   4  -7       16.12       17.87      2.92 o
   7   4  -7       22.31       22.35      3.41 o
   8   4  -7       18.07       31.42      3.68 o
   9   4  -7       65.71       67.55      4.63 o
   1   5  -7        0.77       -2.61      1.74 o
   2   5  -7       51.49       73.34      6.18 o
   3   5  -7        5.05        1.23      2.23 o
   4   5  -7       18.33       33.73      3.63 o
   5   5  -7        1.49        1.45      2.45 o
   6   5  -7        3.98        1.94      2.45 o
   7   5  -7        5.66        6.59      2.97 o
   8   5  -7      149.42      170.89      9.00 o
   9   5  -7       56.32       45.32      4.44 o
   1   6  -7       15.49       20.05      3.65 o
   2   6  -7      118.26      117.04      5.76 o
   3   6  -7       94.40      101.33      5.98 o
   4   6  -7       19.77       12.75      2.92 o
   5   6  -7       16.34        8.58      2.48 o
   6   6  -7       10.26        4.88      2.43 o
   7   6  -7        3.80        0.00      2.45 o
   8   6  -7       16.92       12.30      3.19 o
   9   6  -7       15.93        5.66      3.95 o
   1   7  -7        2.57        3.65      2.21 o
   2   7  -7       32.76       29.17      3.21 o
   3   7  -7       22.70       21.03      3.46 o
   4   7  -7       38.22       26.20      2.89 o
   5   7  -7       86.78      101.33      5.98 o
   6   7  -7       46.81       78.80      7.23 o
   7   7  -7       43.24       38.63      4.09 o
   8   7  -7       58.82       69.12      5.20 o
   1   8  -7       25.94       17.87      3.19 o
   2   8  -7       94.00      117.70      6.45 o
   3   8  -7       91.06      101.04      5.98 o
   4   8  -7      211.56      208.81      8.14 o
   5   8  -7       68.59       60.79      4.63 o
   6   8  -7       15.19       25.42      3.63 o
   7   8  -7       28.91       32.65      3.41 o
   8   8  -7       20.73       24.78      5.15 o
   1   9  -7       92.41       80.76      5.91 o
   2   9  -7        4.75        9.04      2.72 o
   3   9  -7       67.55       68.85      5.20 o
   4   9  -7       22.00       16.96      3.24 o
   5   9  -7        6.42       24.95      4.85 o
   6   9  -7       69.95       55.08      4.41 o
   7   9  -7      135.01      118.05      9.88 o
   1  10  -7        8.18       15.44      3.21 o
   2  10  -7       26.57       36.72      4.17 o
   3  10  -7        1.24       11.01      3.95 o
   4  10  -7       47.97       50.08      4.44 o
   5  10  -7       58.52       54.15      4.39 o
   6  10  -7       39.68       44.68      5.44 o
   7  10  -7       16.74       19.90      4.88 o
   1  11  -7       10.59       21.32      3.48 o
   2  11  -7       66.05       70.94      5.27 o
   3  11  -7       24.31       26.69      3.41 o
   4  11  -7       27.37       28.51      3.68 o
   5  11  -7       24.04       21.62      4.95 o
   6  11  -7       12.66       16.96      5.15 o
   1  12  -7      101.82      105.47      6.77 o
   2  12  -7       88.70       91.21      5.98 o
   3  12  -7        5.15       -1.94      1.96 o
   4  12  -7       18.89       15.44      3.95 o
   5  12  -7       11.78       17.87      4.63 o
   1  13  -7       25.58       24.49      3.41 o
   2  13  -7       33.10       32.85      4.12 o
   3  13  -7       20.22       12.53      3.87 o
   1   1  -6       80.84       67.82      4.39 o
   2   1  -6      139.22      139.35      5.91 o
   3   1  -6      478.19      539.81     16.74 o
   4   1  -6      110.61      120.45      5.49 o
   5   1  -6      413.13      394.09     11.81 o
   6   1  -6      165.48      175.84      7.06 o
   7   1  -6      120.91       99.76      5.32 o
   8   1  -6       18.70       18.14      2.94 o
   9   1  -6       16.47       27.99      3.65 o
  10   1  -6       16.87       21.32      3.48 o
  11   1  -6      175.98      214.28      9.63 o
   1   2  -6       91.21       78.80      4.73 o
   2   2  -6      369.99      330.39     11.37 o
   3   2  -6       11.04        8.58      2.21 o
   4   2  -6       20.53       24.95      3.60 o
   5   2  -6      213.59      227.78      8.51 o
   6   2  -6       20.34       29.34      3.21 o
   7   2  -6        6.03        7.08      2.16 o
   8   2  -6       63.97       70.94      4.22 o
   9   2  -6      107.70      101.97      6.01 o
  10   2  -6        8.18       15.69      2.97 o
  11   2  -6        7.83        7.60      2.26 o
   1   3  -6       12.00       13.78      2.89 o
   2   3  -6      418.62      416.79     12.16 o
   3   3  -6      230.05      220.28     11.15 o
   4   3  -6      180.05      202.98      8.04 o
   5   3  -6      227.05      231.58      8.58 o
   6   3  -6      288.23      295.51     10.76 o
   7   3  -6      120.87      124.25      9.07 o
   8   3  -6       40.64       55.30      4.41 o
   9   3  -6        4.52       -1.94      1.96 o
  10   3  -6       26.30       59.34      7.23 o
  11   3  -6       26.91       37.28      4.02 o
   1   4  -6      524.33      474.95     14.34 o
   2   4  -6      263.07      292.81      9.63 o
   3   4  -6       63.17       51.87      4.07 o
   4   4  -6      148.29      169.27      6.94 o
   5   4  -6       22.45       20.32      2.97 o
   6   4  -6       40.90       27.50      2.97 o
   7   4  -6       46.49       50.74      4.24 o
   8   4  -6       36.78       33.73      3.63 o
   9   4  -6      240.14      291.22     10.15 o
  10   4  -6        3.77        7.33      1.96 o
  11   4  -6       13.77        8.31      4.14 o
   1   5  -6       13.85       10.29      2.40 o
   2   5  -6      129.03      125.67      5.96 o
   3   5  -6      110.88      114.69      5.37 o
   4   5  -6      249.57      238.79      9.19 o
   5   5  -6       13.15        8.11      2.23 o
   6   5  -6      117.16      116.70      5.42 o
   7   5  -6       41.09       36.72      4.00 o
   8   5  -6       11.17        8.11      2.50 o
   9   5  -6        4.21        0.25      2.23 o
  10   5  -6       18.00       23.26      3.16 o
  11   5  -6        6.84       -0.49      2.23 o
   1   6  -6      180.82      194.59      7.87 o
   2   6  -6        2.18       -1.45      1.69 o
   3   6  -6       73.76       67.55      3.87 o
   4   6  -6       17.39       14.46      2.26 o
   5   6  -6       27.27       35.96      3.19 o
   6   6  -6       26.43       22.50      3.11 o
   7   6  -6        5.74        4.14      1.99 o
   8   6  -6       39.57       56.47      4.24 o
   9   6  -6       66.81       65.00      4.29 o
  10   6  -6       75.16       79.07      7.23 o
  11   6  -6        2.57       12.97      3.73 o
   1   7  -6       53.14       47.01      3.87 o
   2   7  -6       56.70       55.54      4.44 o
   3   7  -6      137.00      147.61      6.47 o
   4   7  -6       18.58       14.71      2.40 o
   5   7  -6       84.18       97.28      5.25 o
   6   7  -6      122.57      114.34      5.69 o
   7   7  -6        9.63        9.04      2.16 o
   8   7  -6       24.96       24.95      2.97 o
   9   7  -6       33.53       31.59      4.39 o
  10   7  -6       28.72       39.41      5.32 o
   1   8  -6       86.18       72.80      4.53 o
   2   8  -6       17.47        4.66      2.70 o
   3   8  -6        1.78       -0.25      1.50 o
   4   8  -6       34.82       29.34      3.21 o
   5   8  -6       80.40       91.21      4.78 o
   6   8  -6        3.47        7.08      2.16 o
   7   8  -6       98.91      109.37      5.25 o
   8   8  -6      191.97      178.76     11.72 o
   9   8  -6        3.86        8.85      3.16 o
  10   8  -6      109.46      109.71      8.21 o
   1   9  -6       11.05       12.30      2.75 o
   2   9  -6       40.61       35.59      3.36 o
   3   9  -6      339.04      370.83     12.67 o
   4   9  -6       10.12        7.08      1.91 o
   5   9  -6      155.42      156.87      6.67 o
   6   9  -6       10.51       13.78      2.21 o
   7   9  -6        1.26       23.56      4.71 o
   8   9  -6        5.16       -1.94      3.19 o
   9   9  -6        1.39        2.70      3.92 o
   1  10  -6      161.38      180.87      7.16 o
   2  10  -6        1.09        3.19      1.74 o
   3  10  -6        1.78        5.66      1.94 o
   4  10  -6       10.29        8.85      2.43 o
   5  10  -6       59.15       70.15      4.46 o
   6  10  -6       59.88       51.87      4.95 o
   7  10  -6        0.66       -2.21      2.18 o
   8  10  -6      182.69      188.10     12.45 o
   9  10  -6       32.58       44.68      5.66 o
   1  11  -6       44.33       59.56      4.12 o
   2  11  -6      102.56      115.35      5.39 o
   3  11  -6       45.21       39.02      3.53 o
   4  11  -6        7.22        4.14      1.72 o
   5  11  -6       30.65       31.59      3.16 o
   6  11  -6      157.94      161.21     12.33 o
   7  11  -6       38.50       42.62      5.12 o
   8  11  -6       40.33       46.18      5.74 o
   1  12  -6       28.06       39.41      6.10 o
   2  12  -6       46.02       46.82      4.07 o
   3  12  -6       50.68       61.77      4.19 o
   4  12  -6       59.90       38.63      3.51 o
   5  12  -6      105.40      111.67      9.27 o
   7  12  -6       11.16       15.69      3.73 o
   1  13  -6      167.75      166.43      7.67 o
   2  13  -6       26.80       38.24      3.87 o
   3  13  -6       83.90       69.12      4.44 o
   4  13  -6       22.75       45.32      6.10 o
   5  13  -6        6.42       -4.78      3.19 o
   6  13  -6      132.67      144.96     10.56 o
   1  14  -6      178.02      160.03      8.73 o
   2  14  -6       77.84       66.79      4.61 o
   3  14  -6       26.23       24.49      5.42 o
   4  14  -6       14.86       12.75      4.14 o
   5  14  -6        9.41        0.00      2.45 o
   1  15  -6       14.66       18.80      3.11 o
   2  15  -6      103.58       90.91      8.36 o
   3  15  -6       50.55       52.55      6.59 o
   4  15  -6       71.02       83.61      7.72 o
   1  16  -6       55.17       54.37      5.78 o
   1   1  -5      823.19      781.86     21.01 o
   2   1  -5       77.87       76.03      4.09 o
   3   1  -5       66.24       72.26      3.73 o
   4   1  -5      455.60      470.17     18.33 o
   5   1  -5       33.51       37.67      3.26 o
   6   1  -5      149.18      141.58      5.96 o
   7   1  -5       18.11       21.77      2.92 o
   8   1  -5       80.70       90.01      4.76 o
   9   1  -5      435.83      448.04     13.92 o
  10   1  -5       56.64       38.04      3.68 o
  11   1  -5       12.18       14.24      2.72 o
  12   1  -5        7.07        7.84      2.72 o
  13   1  -5       15.77       13.19      2.97 o
   1   2  -5      170.94      171.73      6.57 o
   2   2  -5      264.94      269.21      8.73 o
   3   2  -5      191.92      177.09      8.75 o
   4   2  -5      513.24      506.84     14.09 o
   5   2  -5      179.32      186.80      9.41 o
   6   2  -5      415.22      372.03     11.47 o
   7   2  -5      207.98      235.90      8.19 o
   8   2  -5       98.59      111.35      5.61 o
   9   2  -5      123.14      122.16      6.23 o
  10   2  -5       28.36       27.50      3.11 o
  11   2  -5        8.89        7.08      2.43 o
  12   2  -5      202.95      210.18      9.53 o
  13   2  -5       78.22       77.14      7.97 o
   1   3  -5      591.49      648.84     23.92 o
   2   3  -5      135.33      119.76      5.15 o
   3   3  -5      367.55      362.45     10.74 o
   4   3  -5      323.32      312.42      9.95 o
   5   3  -5       41.23       36.33      3.01 o
   6   3  -5       64.67       71.21      2.92 o
   7   3  -5       48.05       53.68      3.68 o
   8   3  -5      288.64      316.32     10.59 o
   9   3  -5       47.11       35.59      3.36 o
  10   3  -5      204.59      217.95     13.87 o
  11   3  -5       35.58       33.02      3.41 o
  12   3  -5       10.92       10.81      2.16 o
  13   3  -5       11.11       15.20      3.90 o
   1   4  -5       61.03       48.09      3.70 o
   2   4  -5       92.49      105.79      4.83 o
   3   4  -5      731.14      740.39     19.58 o
   4   4  -5       67.84       67.04      3.58 o
   5   4  -5      175.14      172.12      6.99 o
   6   4  -5      133.08      123.22      3.82 o
   7   4  -5      174.09      169.27      6.52 o
   8   4  -5       14.89       16.69      2.70 o
   9   4  -5       50.48       55.30      3.51 o
  10   4  -5        9.19        6.84      2.45 o
  11   4  -5       89.09       99.15      5.29 o
  12   4  -5       12.16       11.96      3.14 o
   1   5  -5       42.85       33.38      2.89 o
   2   5  -5      612.44      625.92     17.23 o
   3   5  -5       23.88       17.60      2.23 o
   4   5  -5       36.39       30.37      2.77 o
   5   5  -5       41.36       44.07      2.50 o
   6   5  -5        4.34       13.53      2.43 o
   8   5  -5       42.91       35.96      2.62 o
   9   5  -5       65.54       53.46      3.43 o
  10   5  -5      136.99      130.25      5.71 o
  11   5  -5        5.17       11.96      3.14 o
  12   5  -5       39.49       52.99      5.93 o
   1   6  -5      196.22      199.86      7.08 o
   2   6  -5       39.69       45.32      3.38 o
   3   6  -5      343.83      312.98      9.98 o
   4   6  -5      229.23      235.41      6.25 o
   5   6  -5      463.13      432.92     13.04 o
   6   6  -5       41.29       30.88      2.97 o
   7   6  -5      337.32      351.20     10.56 o
   8   6  -5       96.87      115.35      5.39 o
   9   6  -5       49.48       39.22      4.90 o
  10   6  -5       44.13       47.45      3.01 o
  11   6  -5       10.12       11.77      3.97 o
  12   6  -5       29.62       30.88      5.22 o
   1   7  -5      681.76      660.87     17.70 o
   2   7  -5      313.59      303.64      9.83 o
   3   7  -5       16.49       17.21      1.18 o
   4   7  -5       47.22       31.94      2.65 o
   5   7  -5      170.61      165.62      6.45 o
   6   7  -5       93.75       86.18      4.07 o
   7   7  -5       14.87       18.80      2.45 o
   8   7  -5      100.52      109.37      4.90 o
   9   7  -5      118.12      123.22      5.56 o
  10   7  -5       48.92       44.68      3.97 o
  11   7  -5       15.17       15.69      3.97 o
   1   8  -5      275.74      323.60     10.15 o
   2   8  -5      277.21      259.52      8.58 o
   3   8  -5       81.63       72.26      4.00 o
   4   8  -5      245.16      243.64      8.31 o
   5   8  -5       22.76       24.02      2.77 o
   6   8  -5      193.73      203.42      6.69 o
   7   8  -5       73.10       91.21      4.49 o
   8   8  -5       14.61       10.81      2.16 o
   9   8  -5       32.39       35.59      4.49 o
  10   8  -5       30.37       29.17      2.87 o
   1   9  -5      294.19      300.36      9.78 o
   2   9  -5       85.54       82.46      4.56 o
   3   9  -5       55.47       58.14      5.96 o
   4   9  -5       89.74       76.03      4.09 o
   5   9  -5        0.39       -1.94      1.50 o
   6   9  -5      105.02      102.29      4.76 o
   7   9  -5      285.22      276.98      8.85 o
   8   9  -5       15.62       13.53      3.24 o
   9   9  -5      289.48      347.10     19.24 o
  10   9  -5        2.30        4.41      1.72 o
   1  10  -5       33.41       35.59      2.62 o
   2  10  -5      106.96       92.41      4.51 o
   3  10  -5       13.84       18.14      2.40 o
   4  10  -5      437.41      499.12     14.00 o
   5  10  -5       83.84       76.60      4.12 o
   6  10  -5       99.95       96.67      4.31 o
   7  10  -5       62.70       55.76      5.83 o
   8  10  -5       42.57       29.17      3.90 o
   9  10  -5       15.91       13.53      3.46 o
  10  10  -5       76.55       47.23      5.37 o
   1  11  -5      336.64      356.49      8.87 o
   2  11  -5       93.07      121.48      5.52 o
   3  11  -5       60.63       68.85      3.90 o
   4  11  -5       35.95       26.06      2.87 o
   5  11  -5        1.44        1.94      1.69 o
   6  11  -5       26.79       24.02      2.16 o
   7  11  -5      101.83       84.47      6.91 o
   8  11  -5       44.26       60.05      6.30 o
  10  11  -5       50.40       42.43      5.71 o
   1  12  -5       56.88       57.43      4.04 o
   2  12  -5       68.77       74.69      3.53 o
   3  12  -5      193.37      206.11      7.18 o
   4  12  -5       11.87        5.15      1.72 o
   5  12  -5        9.18       11.54      1.69 o
   6  12  -5       20.80       19.36      3.43 o
   7  12  -5       17.92       16.45      3.16 o
   1  13  -5       91.52       83.02      4.00 o
   2  13  -5       43.30       50.30      3.11 o
   3  13  -5      197.48      212.00      6.37 o
   4  13  -5       20.90       15.20      2.21 o
   5  13  -5       40.80       34.29      4.58 o
   6  13  -5       69.98       61.03      5.64 o
   1  14  -5       55.83       63.75      3.51 o
   2  14  -5       89.65       74.15      3.51 o
   3  14  -5       70.80       64.00      3.26 o
   4  14  -5        1.39       -1.84      1.23 o
   5  14  -5       42.61       42.82      5.12 o
   1  15  -5        5.32        9.31      1.72 o
   2  15  -5       31.91       42.21      2.84 o
   3  15  -5       26.95       19.36      2.75 o
   4  15  -5       76.36       69.37      4.95 o
   1  16  -5        1.81        0.25      1.25 o
   2  16  -5       62.08       43.85      4.14 o
   3  16  -5       41.03       30.88      3.48 o
   1  17  -5       96.91      121.82      7.26 o
   2  17  -5       14.00       18.68      2.70 o
   3  17  -5       12.47       18.68      3.38 o
   1   1  -4     3299.85     3417.55     56.74 o
   2   1  -4     1954.99     2059.97     39.78 o
   3   1  -4      834.31      811.91     14.27 o
   4   1  -4      351.08      350.61      9.98 o
   5   1  -4       77.45       75.22      3.80 o
   6   1  -4       47.37       46.18      2.55 o
   7   1  -4      135.20      131.70      5.39 o
   8   1  -4       52.64       56.72      3.77 o
   9   1  -4      207.08      204.33      5.81 o
  10   1  -4      108.68       96.67      4.93 o
  11   1  -4      150.53      147.21      6.08 o
  12   1  -4       41.48       44.90      4.00 o
  13   1  -4       49.59       57.43      4.51 o
  14   1  -4        6.56       21.32      5.20 o
   1   2  -4      581.70      552.24     10.29 o
   2   2  -4      151.59      144.20      4.51 o
   3   2  -4       68.60       80.20      2.79 o
   4   2  -4       29.93       31.42      2.45 o
   5   2  -4      489.83      495.64     13.24 o
   6   2  -4      324.58      343.03      9.85 o
   7   2  -4      202.06      187.24      5.56 o
   8   2  -4      588.30      619.67     16.37 o
   9   2  -4      237.78      253.03      6.47 o
  10   2  -4      105.27      107.75      3.90 o
  11   2  -4       51.95       57.90      4.04 o
  12   2  -4        3.33       -2.17      1.45 o
  13   2  -4        6.52       -1.23      1.47 o
  14   2  -4        7.50        2.97      3.46 o
   1   3  -4      379.98      364.24      7.77 o
   2   3  -4     1802.73     1873.93     32.53 o
   3   3  -4       10.95       13.19      2.16 o
   4   3  -4      369.56      418.06     11.52 o
   5   3  -4       36.19       43.43      2.06 o
   6   3  -4      272.91      266.14      6.13 o
   7   3  -4       45.74       47.01      3.01 o
   8   3  -4      373.09      387.28     11.10 o
   9   3  -4       38.14       44.90      2.72 o
  10   3  -4       91.37       93.61      3.63 o
  11   3  -4       58.74       58.14      4.07 o
  12   3  -4      114.45       93.93      6.99 o
  13   3  -4       82.82       90.01      8.02 o
   1   4  -4      723.15      689.33     13.16 o
   2   4  -4      356.03      373.26      9.07 o
   3   4  -4       26.71       28.51      2.50 o
   4   4  -4       94.46       90.30      3.87 o
   5   4  -4      201.56      186.38      4.71 o
   6   4  -4       63.34       67.04      3.33 o
   7   4  -4      497.45      544.17     12.43 o
   8   4  -4      145.98      135.67      5.10 o
   9   4  -4      372.69      369.02     11.42 o
  10   4  -4       23.85       19.07      1.79 o
  11   4  -4        1.92        3.19      2.18 o
  12   4  -4       11.18       14.46      2.26 o
  13   4  -4       18.27       12.75      3.46 o
   1   5  -4      108.16      106.77      3.24 o
   2   5  -4      604.54      607.27     13.11 o
   3   5  -4      141.35      151.04      5.39 o
   4   5  -4      156.06      155.70      4.29 o
   5   5  -4       10.01        6.35      1.50 o
   6   5  -4      596.40      561.11     14.83 o
   7   5  -4       99.59      109.37      4.26 o
   8   5  -4      105.38      108.07      3.90 o
   9   5  -4        5.42        1.45      1.20 o
  10   5  -4      179.54      157.66      5.12 o
  11   5  -4       30.02       23.26      2.26 o
  12   5  -4       97.80       95.13      7.94 o
  13   5  -4       54.86       84.47      7.77 o
   1   6  -4     1820.20     1901.14     32.77 o
   2   6  -4      198.07      206.11      6.74 o
   3   6  -4      116.80      118.39      3.41 o
   4   6  -4       33.87       35.59      2.43 o
   5   6  -4        0.30        3.65      1.99 o
   6   6  -4       67.41       82.16      3.70 o
   7   6  -4      119.29      115.01      5.05 o
   8   6  -4        4.54        0.74      1.25 o
   9   6  -4      132.49      127.78      4.24 o
  10   6  -4      128.61      117.04      4.41 o
  11   6  -4       62.45       63.51      5.98 o
  12   6  -4       18.28       14.46      3.70 o
   1   7  -4       39.41       38.63      2.72 o
   2   7  -4       76.56       83.02      4.00 o
   3   7  -4      198.87      193.27      6.10 o
   4   7  -4      311.58      296.59      8.63 o
   5   7  -4      336.07      322.47      9.56 o
   6   7  -4       55.43       46.82      2.99 o
   7   7  -4      376.17      364.82      8.97 o
   8   7  -4       53.91       42.62      2.65 o
   9   7  -4       56.31       69.91      3.14 o
  10   7  -4      135.96      143.44      6.37 o
  11   7  -4      179.44      170.50      6.96 o
   1   8  -4       26.11       10.49      1.42 o
   2   8  -4      455.37      455.37     10.03 o
   3   8  -4       52.18       59.81      3.38 o
   4   8  -4       40.88       56.47      4.46 o
   5   8  -4      366.65      379.31     10.37 o
   6   8  -4       87.07      123.90      8.02 o
   7   8  -4      585.53      573.78     12.75 o
   8   8  -4      186.69      180.45      6.30 o
   9   8  -4       74.75       83.61      4.29 o
  10   8  -4       90.30      103.24      5.10 o
  11   8  -4       14.61        7.84      1.94 o
   1   9  -4      305.13      333.82      8.02 o
   2   9  -4      171.90      170.89      4.90 o
   3   9  -4      536.57      532.55     11.57 o
   4   9  -4       25.11       33.38      2.52 o
   5   9  -4      112.94      115.69      4.71 o
   6   9  -4       27.75       23.26      2.26 o
   7   9  -4      259.63      257.51      8.04 o
   8   9  -4       36.72       34.46      2.21 o
   9   9  -4       65.24       48.53      3.48 o
  10   9  -4       69.32       64.76      4.29 o
  11   9  -4      148.81      143.07     10.86 o
   1  10  -4      119.80      112.02      4.63 o
   2  10  -4      410.07      406.00      9.46 o
   3  10  -4       26.23       20.91      1.42 o
   4  10  -4      109.44       97.90      3.09 o
   5  10  -4       47.85       44.07      2.70 o
   6  10  -4       91.58      106.77      4.53 o
   7  10  -4       78.85       66.79      3.33 o
   8  10  -4      111.92       97.90      6.50 o
   9  10  -4        8.85        6.84      1.96 o
  10  10  -4       98.26      116.01      9.78 o
  11  10  -4       40.83       45.74      6.15 o
   1  11  -4      146.27      140.45      4.46 o
   2  11  -4      215.52      227.32      6.13 o
   3  11  -4      137.60      138.61      4.41 o
   4  11  -4      195.16      176.68      6.25 o
   5  11  -4      218.05      212.90      5.93 o
   6  11  -4      144.89      139.71      5.17 o
   7  11  -4      142.37      140.84      7.79 o
   8  11  -4      143.83      134.96      7.99 o
   9  11  -4       83.01       83.88      7.45 o
  10  11  -4       38.72       51.65      6.30 o
  11  11  -4       24.53       15.69      3.73 o
   1  12  -4       69.80       60.54      3.16 o
   2  12  -4       13.11       21.77      1.89 o
   3  12  -4       99.56      120.10      4.12 o
   4  12  -4       13.40        9.31      1.25 o
   5  12  -4      185.15      164.00      4.80 o
   6  12  -4       17.14       14.95      3.38 o
   7  12  -4      398.04      364.24     16.13 o
   9  12  -4      234.32      250.53     17.35 o
  10  12  -4        8.55       23.70      5.64 o
  11  12  -4       37.93       40.00      5.93 o
   1  13  -4      166.12      153.76      5.05 o
   2  13  -4      154.54      139.35      4.80 o
   3  13  -4      132.55      126.01      4.56 o
   4  13  -4      151.11      166.82      5.25 o
   5  13  -4       31.79       35.96      2.62 o
   6  13  -4       74.76       71.21      3.97 o
   9  13  -4        7.22       -1.94      4.88 o
  10  13  -4       76.24       93.31      8.78 o
   1  14  -4      132.19      145.33      4.90 o
   2  14  -4       67.20       65.76      3.04 o
   3  14  -4       10.51        8.85      1.50 o
   4  14  -4        1.63        1.74      1.23 o
   5  14  -4       12.55       17.35      2.21 o
   6  14  -4        2.49       -0.25      1.50 o
   8  14  -4        1.37        1.94      3.41 o
   9  14  -4       58.41       45.32      7.38 o
   1  15  -4       84.82       82.75      3.70 o
   2  15  -4       89.60      101.33      5.05 o
   3  15  -4      179.26      207.02      7.65 o
   4  15  -4       68.81       60.79      3.65 o
   5  15  -4        3.26        1.94      1.69 o
   8  15  -4       18.28       27.18      7.18 o
   1  16  -4        6.37        2.70      1.50 o
   2  16  -4       62.24       56.94      4.02 o
   3  16  -4       32.04       37.09      3.24 o
   4  16  -4       33.42       24.02      2.45 o
   1  17  -4       10.19       10.81      2.67 o
   2  17  -4       15.85       13.78      2.67 o
   3  17  -4       27.42       19.90      2.65 o
   4  17  -4       23.45       35.96      4.88 o
   1  18  -4       18.94       15.69      2.72 o
   2  18  -4       33.46       28.51      5.17 o
   3  18  -4       12.08       24.02      4.90 o
   1  19  -4       45.64       47.89      6.94 o
   1   1  -3      897.85      953.19     19.34 o
   2   1  -3     1540.00     1690.27     28.31 o
   3   1  -3       93.44       97.28      2.77 o
   4   1  -3     1052.91     1099.55     18.68 o
   5   1  -3      290.28      285.90      4.76 o
   6   1  -3      110.94      105.79      2.57 o
   7   1  -3     2667.88     2718.02     63.66 o
   8   1  -3      716.41      744.65     15.37 o
   9   1  -3     1135.66     1091.26     26.89 o
  10   1  -3       48.66       50.74      2.89 o
  11   1  -3      493.19      521.77     22.18 o
  12   1  -3       89.84      107.41      7.48 o
  13   1  -3       50.26       52.55      5.91 o
  14   1  -3       39.36       19.90      4.19 o
   1   2  -3      479.20      476.99      8.90 o
   2   2  -3     1238.08     1288.75     21.35 o
   3   2  -3      473.53      497.04      9.07 o
   4   2  -3      353.78      327.54      7.38 o
   5   2  -3       90.96       76.60      1.64 o
   6   2  -3      187.30      182.98      3.82 o
   7   2  -3        3.00       -1.45      0.98 o
   8   2  -3       61.90       57.65      2.13 o
   9   2  -3       35.85       39.02      2.16 o
  10   2  -3      486.16      496.33     13.95 o
  11   2  -3      279.95      294.97     13.97 o
  12   2  -3      153.66      154.52      8.95 o
  13   2  -3       13.67       14.00      4.00 o
  14   2  -3      253.49      234.45     15.81 o
   1   3  -3        8.16       16.18      1.25 o
   2   3  -3      450.99      423.85      7.75 o
   3   3  -3      914.68      976.53     16.64 o
   4   3  -3      501.78      524.64      8.60 o
   5   3  -3      409.24      437.50      7.87 o
   6   3  -3       74.89       76.03      2.72 o
   7   3  -3     1070.45     1089.20     21.69 o
   8   3  -3      808.10      791.52     14.09 o
   9   3  -3      382.00      356.49      7.08 o
  10   3  -3       81.66       63.75      2.75 o
  11   3  -3      124.84      149.89      4.98 o
  12   3  -3       25.03       34.29      4.41 o
  13   3  -3        1.07       -1.23      1.72 o
  14   3  -3        9.73        7.84      2.72 o
   1   4  -3      627.68      625.13     10.96 o
   2   4  -3       26.43       21.32      1.15 o
   3   4  -3      332.11      309.67      6.05 o
   4   4  -3      691.68      728.52     12.67 o
   5   4  -3      252.32      231.58      5.71 o
   6   4  -3      310.71      360.05      8.92 o
   7   4  -3      111.44      108.07      3.58 o
   8   4  -3       63.52       59.34      1.94 o
   9   4  -3       56.12       49.41      1.99 o
  10   4  -3      159.25      154.52      5.05 o
  11   4  -3      598.52      600.33     13.04 o
  12   4  -3      122.08      118.05      5.78 o
  13   4  -3       71.55       68.34      6.20 o
   1   5  -3       91.40       91.50      2.11 o
   2   5  -3      265.22      289.09      5.86 o
   3   5  -3      212.22      214.74      4.58 o
   4   5  -3      157.02      155.70      3.51 o
   5   5  -3       72.55       90.01      3.55 o
   6   5  -3      286.93      276.98      6.25 o
   7   5  -3      406.69      405.37     11.35 o
   8   5  -3     1041.17     1105.80     19.78 o
   9   5  -3      118.81      120.10      3.43 o
  10   5  -3        7.63       10.49      1.42 o
  11   5  -3       20.51       15.69      1.74 o
  12   5  -3        8.51       10.49      2.94 o
  13   5  -3        3.64        1.94      1.96 o
   1   6  -3      358.59      360.05      5.93 o
   2   6  -3      229.01      233.49      4.78 o
   3   6  -3       51.53       50.74      2.01 o
   4   6  -3       86.88       88.53      3.24 o
   5   6  -3       88.11       78.24      3.33 o
   6   6  -3      174.79      181.70      4.22 o
   7   6  -3      307.75      294.43      6.99 o
   8   6  -3      386.05      364.24      7.18 o
   9   6  -3        2.45        5.15      1.00 o
  10   6  -3       52.47       59.34      2.65 o
  11   6  -3      311.52      317.42     10.59 o
  12   6  -3       67.12       81.03      6.47 o
   1   7  -3     1461.71     1496.61     26.64 o
   2   7  -3      289.17      304.18      5.47 o
   3   7  -3      373.18      378.11      7.92 o
   4   7  -3       14.86       18.14      1.20 o
   5   7  -3      245.01      249.55      6.94 o
   6   7  -3       44.78       39.61      1.76 o
   7   7  -3      464.99      476.99     10.25 o
   8   7  -3      378.20      379.92      7.33 o
   9   7  -3       59.82       66.52      2.82 o
  10   7  -3        1.30        9.31      2.01 o
  11   7  -3        3.28        1.94      1.23 o
  12   7  -3       21.58       14.24      2.97 o
   1   8  -3      222.86      236.36      5.29 o
   2   8  -3      503.24      533.27     10.12 o
   3   8  -3      284.75      306.93      7.13 o
   4   8  -3       17.19       16.69      1.27 o
   5   8  -3       30.68       34.29      2.01 o
   6   8  -3      453.97      468.83      9.49 o
   7   8  -3       78.87       69.91      2.35 o
   8   8  -3       70.84       64.51      2.01 o
   9   8  -3       50.74       56.23      2.35 o
  10   8  -3      368.85      369.02     12.03 o
  11   8  -3       82.66       80.47      4.22 o
  12   8  -3       60.82       45.10      5.88 o
   1   9  -3      400.67      369.63      6.62 o
   2   9  -3       64.51       66.79      2.55 o
   3   9  -3       25.73       25.42      1.74 o
   4   9  -3       17.77       19.36      1.25 o
   5   9  -3       59.63       70.94      2.38 o
   6   9  -3       35.49       34.83      1.30 o
   7   9  -3      179.98      181.28      5.49 o
   8   9  -3       12.12       12.53      1.23 o
   9   9  -3      100.47       96.06      4.29 o
  10   9  -3       11.58       11.01      1.67 o
  11   9  -3       75.34       50.52      5.12 o
  12   9  -3        9.23       19.07      3.97 o
   1  10  -3      146.23      158.05      3.95 o
   2  10  -3      529.36      545.64     10.25 o
   3  10  -3       21.58       22.80      1.64 o
   4  10  -3       67.81       65.52      2.52 o
   5  10  -3       90.40       88.83      2.65 o
   6  10  -3      661.31      668.13     12.13 o
   7  10  -3       45.77       44.90      1.89 o
   8  10  -3        5.95        7.60      1.72 o
   9  10  -3       15.13       13.53      1.96 o
  10  10  -3      122.69      131.70     10.05 o
  11  10  -3       46.98       62.50      6.45 o
  12  10  -3       22.94       34.29      4.95 o
   1  11  -3      135.18      134.96      3.63 o
   2  11  -3      375.63      359.46      7.13 o
   3  11  -3      227.91      237.34      5.29 o
   4  11  -3       58.99       53.92      2.30 o
   5  11  -3      338.76      351.78      7.62 o
   6  11  -3       16.38       11.77      0.96 o
   7  11  -3       14.70       14.71      1.45 o
   8  11  -3      378.77      394.73     12.45 o
   9  11  -3      275.15      290.14     15.47 o
  10  11  -3       61.88       72.01      6.91 o
  11  11  -3       20.47       33.56      5.07 o
  12  11  -3       21.48       18.41      3.90 o
   1  12  -3      557.13      544.17     11.69 o
   2  12  -3       27.04       28.51      1.67 o
   3  12  -3      461.09      465.44      9.46 o
   4  12  -3      115.78      119.76      3.09 o
   5  12  -3      200.74      198.10      4.41 o
   6  12  -3       71.56       76.03      3.55 o
   7  12  -3       73.99       74.15      3.24 o
   8  12  -3        5.16       12.97      5.64 o
   9  12  -3        0.69       -4.41      4.14 o
  10  12  -3      109.10      100.72      9.12 o
  11  12  -3      101.15      166.01     12.92 o
   1  13  -3      298.54      293.89      7.52 o
   2  13  -3       68.40       58.14      2.62 o
   3  13  -3      371.75      335.53      7.45 o
   4  13  -3       63.54       63.75      2.26 o
   5  13  -3       44.02       45.10      2.94 o
   6  13  -3       65.28       68.07      3.09 o
   7  13  -3       38.08       29.17      5.59 o
   8  13  -3      449.69      415.51     21.06 o
   9  13  -3        5.18        2.70      2.94 o
  10  13  -3       84.53       77.97      7.75 o
  11  13  -3       21.46       44.90      6.08 o
   1  14  -3       43.99       44.07      2.92 o
   2  14  -3      144.79      124.61      4.90 o
   3  14  -3       66.83       59.56      2.18 o
   4  14  -3       11.84        6.84      0.98 o
   5  14  -3      181.32      186.38      6.42 o
   6  14  -3       62.84       51.65      4.51 o
   7  14  -3       56.94       60.30      6.32 o
   8  14  -3       14.74       26.20      5.44 o
   9  14  -3        5.36        5.88      3.65 o
  10  14  -3       13.50       29.68      5.81 o
   1  15  -3       60.57       52.77      2.97 o
   2  15  -3       64.32       60.30      2.92 o
   3  15  -3       93.60       87.36      3.80 o
   4  15  -3      122.00      126.01      5.27 o
   5  15  -3       21.03       16.96      1.67 o
   6  15  -3       87.82       93.61      6.05 o
   7  15  -3       29.74       35.03      6.10 o
   8  15  -3      151.86      194.59     14.85 o
   9  15  -3       22.41       32.85      6.64 o
   1  16  -3       99.12       75.76      3.26 o
   2  16  -3       54.89       54.15      2.77 o
   3  16  -3       22.43       21.62      2.18 o
   4  16  -3        9.28        7.60      1.72 o
   5  16  -3       58.46       80.20      6.18 o
   6  16  -3       31.34       50.74      6.91 o
   7  16  -3       18.41       32.31      6.94 o
   8  16  -3       16.49        7.08      3.92 o
   9  16  -3       90.85       93.93     10.93 o
   1  17  -3       32.22       29.68      2.38 o
   2  17  -3       20.65       29.34      2.89 o
   3  17  -3        4.48        5.37      1.74 o
   4  17  -3       14.87       13.19      3.19 o
   5  17  -3        6.37        5.88      3.19 o
   6  17  -3       18.65       10.00      5.83 o
   7  17  -3       39.22       42.01      6.30 o
   1  18  -3        2.84        1.23      2.48 o
   2  18  -3       53.06       57.65      4.51 o
   3  18  -3       29.45       61.28      7.60 o
   4  18  -3       17.10       15.69      3.48 o
   5  18  -3        4.24        0.74      3.70 o
   6  18  -3       14.50       29.34      5.93 o
   1  19  -3       36.49       50.30      6.67 o
   2  19  -3       30.65       45.74      5.93 o
   3  19  -3       35.89       22.80      4.19 o
   4  19  -3       16.40       16.45      3.68 o
   1  20  -3        0.50       -0.74      2.45 o
   1   1  -2    12409.79    11986.49    164.54 o
   2   1  -2     8014.98     7932.98    122.70 o
   3   1  -2      140.28      134.59      3.26 o
   4   1  -2      215.27      214.74      4.12 o
   5   1  -2      325.35      272.81      4.66 o
   6   1  -2      279.96      290.68      5.34 o
   7   1  -2      332.49      336.69      5.74 o
   8   1  -2       40.38       35.03      1.47 o
   9   1  -2      284.36      266.14      5.61 o
  10   1  -2       49.85       48.75      2.18 o
  11   1  -2      223.54      214.74      7.79 o
  12   1  -2       62.51       56.72      5.66 o
  13   1  -2      171.89      210.18     11.81 o
  14   1  -2       19.68       19.36      3.85 o
  15   1  -2       59.13       68.34      5.17 o
   1   2  -2     1494.19     1407.14     23.48 o
   2   2  -2     2194.90     2197.18     35.22 o
   3   2  -2      107.97       95.74      1.84 o
   4   2  -2      308.98      299.28      4.88 o
   5   2  -2      145.24      183.39      4.66 o
   6   2  -2      210.77      249.55      4.46 o
   7   2  -2      736.55      750.66     12.87 o
   8   2  -2     1243.48     1225.49     18.63 o
   9   2  -2      287.22      280.63      6.30 o
  10   2  -2      249.52      236.36      5.78 o
  11   2  -2        4.54        6.59      1.20 o
  12   2  -2       12.98       15.69      2.48 o
  13   2  -2       26.97       40.59      4.58 o
  14   2  -2       15.93        7.84      2.99 o
  15   2  -2       52.45       48.53      5.88 o
   1   3  -2     1276.24     1213.45     18.55 o
   2   3  -2       61.67       54.83      1.86 o
   3   3  -2       25.00       19.36      0.96 o
   4   3  -2     1461.44     1511.19     24.34 o
   5   3  -2      277.09      274.89      5.20 o
   6   3  -2      416.87      401.59      6.91 o
   7   3  -2        3.74        2.70      0.71 o
   8   3  -2      405.22      454.68      8.68 o
   9   3  -2      107.04      101.65      2.84 o
  10   3  -2      487.02      484.54      9.66 o
  11   3  -2       88.24       87.06      3.51 o
  12   3  -2      140.68      161.60      5.56 o
  13   3  -2       80.91       80.76      5.07 o
  14   3  -2       86.91       83.88      7.45 o
   1   4  -2      746.12      715.90     10.88 o
   2   4  -2        8.13        6.13      0.69 o
   3   4  -2      413.67      498.44      7.70 o
   4   4  -2      428.46      468.14      8.80 o
   5   4  -2      360.12      357.08      5.32 o
   6   4  -2      158.74      135.67      2.55 o
   7   4  -2      942.31      984.37     15.71 o
   8   4  -2      183.47      185.94      4.26 o
   9   4  -2      846.06      820.86     15.25 o
  10   4  -2       63.45       66.52      2.82 o
  11   4  -2      110.95      122.16      4.51 o
  12   4  -2       23.92       28.51      2.01 o
  13   4  -2        7.87       18.80      2.72 o
  14   4  -2       22.80       31.06      5.05 o
   1   5  -2       61.04       63.75      1.74 o
   2   5  -2     2759.49     2773.81     39.59 o
   3   5  -2      299.80      314.65      5.56 o
   4   5  -2      519.75      530.37      8.65 o
   5   5  -2       97.18       96.35      1.84 o
   6   5  -2      518.58      518.90      9.27 o
   7   5  -2       43.37       52.99      1.81 o
   8   5  -2      220.53      214.28      4.12 o
   9   5  -2       36.54       36.33      1.52 o
  10   5  -2      586.70      578.29      9.78 o
  11   5  -2      116.85       98.83      3.11 o
  12   5  -2      330.60      337.25      8.04 o
  13   5  -2       16.40       17.35      2.48 o
  14   5  -2      176.86      208.37     14.93 o
   1   6  -2     2301.53     2287.63     32.94 o
   2   6  -2      413.98      437.50      7.21 o
   3   6  -2     1279.49     1441.41     21.40 o
   4   6  -2      116.92      125.67      2.45 o
   5   6  -2      615.79      634.57      8.68 o
   6   6  -2      164.31      170.89      3.68 o
   7   6  -2     1469.54     1422.46     21.25 o
   8   6  -2      368.50      358.87      6.52 o
   9   6  -2      989.37     1026.06     16.05 o
  10   6  -2      554.97      560.35     11.13 o
  11   6  -2       70.99       64.51      2.52 o
  12   6  -2       27.50       26.52      2.26 o
  13   6  -2        3.05        9.51      3.68 o
  14   6  -2        3.03       -6.62      4.41 o
   1   7  -2      847.91      877.43     12.06 o
   2   7  -2     1033.03     1061.48     18.36 o
   3   7  -2      707.18      725.97     11.81 o
   4   7  -2      279.53      284.31      4.76 o
   5   7  -2       97.83       99.15      1.86 o
   6   7  -2      298.73      290.14      4.80 o
   7   7  -2      461.99      473.58      8.19 o
   8   7  -2       42.10       36.72      1.13 o
   9   7  -2      419.20      420.00      8.33 o
  10   7  -2      181.41      175.01      4.56 o
  11   7  -2      371.40      396.59      9.98 o
  12   7  -2       95.46       96.35      5.22 o
  13   7  -2       91.31      101.33     10.10 o
  14   7  -2       66.97       72.26      8.26 o
   1   8  -2       30.58       19.63      0.98 o
   2   8  -2     1057.00     1127.76     15.79 o
   3   8  -2       17.17       19.07      0.96 o
   4   8  -2      127.60      151.82      3.85 o
   5   8  -2        9.90       11.23      0.74 o
   6   8  -2      121.45      125.30      2.45 o
   7   8  -2      167.09      173.78      2.89 o
   8   8  -2      568.81      585.84      9.85 o
   9   8  -2      227.31      234.92      5.27 o
  10   8  -2      119.64      132.78      4.34 o
  11   8  -2        6.63       12.75      2.45 o
  12   8  -2        7.56       16.45      2.67 o
  13   8  -2        2.72        6.35      3.95 o
  14   8  -2        2.56       -1.94      2.92 o
   1   9  -2      662.40      690.16     10.69 o
   2   9  -2       23.46       18.80      0.96 o
   3   9  -2       35.05       33.02      1.25 o
   4   9  -2       13.65       12.75      1.00 o
   5   9  -2      457.71      427.72      7.13 o
   6   9  -2       14.40       10.00      0.98 o
   7   9  -2      379.54      363.04      8.36 o
   8   9  -2       31.21       37.67      2.50 o
   9   9  -2      201.18      191.97      6.08 o
  10   9  -2      112.90      115.35      6.05 o
  11   9  -2      158.58      152.19      7.33 o
  12   9  -2       51.74       56.94      4.73 o
  13   9  -2       44.80       55.08      4.41 o
   1  10  -2       18.06       20.91      1.30 o
   2  10  -2      354.64      346.51      6.42 o
   3  10  -2       81.63       79.64      2.23 o
   4  10  -2        5.61        4.14      0.51 o
   5  10  -2      366.88      366.03      5.98 o
   6  10  -2       85.64       84.74      2.60 o
   7  10  -2      139.64      129.54      3.92 o
   8  10  -2      508.23      508.26      9.88 o
   9  10  -2        0.20        0.00      2.45 o
  10  10  -2       79.28       62.26      4.71 o
  11  10  -2       73.02       63.51      4.49 o
  12  10  -2        4.08        9.31      2.97 o
  13  10  -2        1.60        4.66      2.23 o
   1  11  -2      181.09      171.73      3.70 o
   2  11  -2       32.38       31.94      1.25 o
   3  11  -2      669.01      682.78     12.28 o
   4  11  -2      519.94      499.83      8.41 o
   5  11  -2       47.08       46.82      1.72 o
   6  11  -2      386.27      375.66      6.67 o
   7  11  -2      101.74      101.33      2.52 o
   8  11  -2      282.52      262.56      6.08 o
   9  11  -2       18.02       18.14      3.21 o
  10  11  -2       67.30       80.20      5.32 o
  11  11  -2      146.91      141.21      8.19 o
  12  11  -2        2.76        5.88      2.21 o
  13  11  -2       21.94       26.06      5.12 o
   1  12  -2      623.49      625.13     10.17 o
   2  12  -2        6.40        3.65      0.96 o
   3  12  -2      284.35      282.74      5.78 o
   4  12  -2       61.61       60.79      1.72 o
   5  12  -2      571.02      532.55     10.12 o
   6  12  -2       94.21       99.15      2.79 o
   7  12  -2     1081.76     1081.97     20.59 o
   8  12  -2      111.26      103.56      4.14 o
   9  12  -2       20.10       15.44      2.94 o
  10  12  -2       35.78       16.69      3.19 o
  11  12  -2       82.15       94.22      5.78 o
  12  12  -2        2.33        2.45      2.21 o
   1  13  -2      194.85      198.10      4.85 o
   2  13  -2      340.40      336.69      6.89 o
   3  13  -2       64.04       58.14      2.38 o
   4  13  -2      331.17      351.78      7.06 o
   5  13  -2       56.73       52.99      2.28 o
   6  13  -2       68.40       56.23      2.11 o
   7  13  -2       47.63       40.00      2.77 o
   8  13  -2       22.11       27.18      4.24 o
   9  13  -2       58.83       74.42      5.66 o
  10  13  -2      122.68      150.67      8.46 o
  11  13  -2       11.45       12.97      3.16 o
   1  14  -2      247.87      254.01      5.98 o
   2  14  -2      220.30      217.95      5.07 o
   3  14  -2        6.47        9.80      0.98 o
   4  14  -2       13.84       13.19      1.03 o
   5  14  -2       72.66       61.77      2.70 o
   6  14  -2        8.61        5.88      1.74 o
   7  14  -2      127.05      137.88      6.99 o
   8  14  -2       15.62       11.23      2.72 o
   9  14  -2      169.02      207.46      9.93 o
  10  14  -2       29.69       39.02      4.71 o
  11  14  -2       28.29       36.33      4.71 o
   1  15  -2      237.58      213.37      6.40 o
   2  15  -2       17.54       20.05      1.40 o
   3  15  -2       26.56       26.69      2.26 o
   4  15  -2      139.04      151.82      6.18 o
   5  15  -2       56.23       57.65      4.29 o
   6  15  -2       46.21       43.65      2.89 o
   7  15  -2       45.18       39.22      2.75 o
   8  15  -2       27.42       29.17      4.24 o
   9  15  -2        8.42       17.21      3.38 o
  10  15  -2       57.75       65.27      5.56 o
   1  16  -2       35.35       26.06      2.23 o
   2  16  -2      103.64      105.47      4.51 o
   3  16  -2       31.74       33.38      2.72 o
   4  16  -2        7.38        7.08      1.50 o
   5  16  -2        0.39       -1.45      1.69 o
   6  16  -2        2.31        3.90      1.47 o
   7  16  -2       96.52      101.65      6.01 o
   8  16  -2       36.21       24.49      4.19 o
   9  16  -2       52.48       44.27      5.00 o
   1  17  -2       68.28       54.61      3.01 o
   2  17  -2       36.00       37.48      2.87 o
   3  17  -2       92.97       74.96      6.23 o
   4  17  -2       32.31       29.68      3.24 o
   5  17  -2       58.93       49.19      5.71 o
   6  17  -2        5.02        0.49      1.47 o
   7  17  -2       22.06       34.29      8.06 o
   8  17  -2       10.58       -5.59      3.73 o
   1  18  -2        8.59        8.85      2.23 o
   2  18  -2       53.02       57.65      6.67 o
   3  18  -2       30.03       34.29      5.69 o
   4  18  -2        4.46       10.49      2.94 o
   5  18  -2       23.45       46.18      7.65 o
   6  18  -2       38.86       48.31      8.48 o
   7  18  -2       25.95       14.24      4.95 o
   1  19  -2       16.00        2.70      3.19 o
   2  19  -2       10.76        6.84      3.19 o
   3  19  -2       65.57       88.83      6.79 o
   4  19  -2       15.52       26.20      3.68 o
   5  19  -2       25.99       28.68      3.68 o
   1  20  -2       47.60       94.22      8.82 o
   2  20  -2       30.05       42.62      4.49 o
   3  20  -2        1.09       -2.45      3.68 o
   4  20  -2        2.08       -0.49      2.48 o
   1   1  -1    12744.50    12639.64    274.57 o
   2   1  -1     8628.44     8109.65    143.81 o
   3   1  -1      302.03      341.88      5.22 o
   4   1  -1      636.06      660.87      9.66 o
   5   1  -1      729.68      745.51     11.10 o
   6   1  -1      102.44       99.47      1.86 o
   7   1  -1      158.58      192.85      3.04 o
   8   1  -1      245.06      253.52      4.49 o
   9   1  -1      544.69      573.78      9.76 o
  10   1  -1      593.50      618.88     10.91 o
  11   1  -1      289.77      250.53      6.94 o
  12   1  -1      328.10      313.55      9.98 o
  13   1  -1       34.40       30.37      2.43 o
  14   1  -1       32.63       27.50      2.45 o
  15   1  -1       88.95       96.67      4.61 o
   1   2  -1      605.45      567.04     10.44 o
   2   2  -1     2870.94     2661.18     37.16 o
   3   2  -1     1105.56     1047.24     15.20 o
   4   2  -1      116.44      110.69      2.30 o
   5   2  -1      432.31      404.73      5.66 o
   6   2  -1      268.75      268.69      4.12 o
   7   2  -1      545.15      599.57      9.98 o
   8   2  -1      206.78      194.15      3.48 o
   9   2  -1      404.45      397.84      6.86 o
  10   2  -1       35.60       35.76      1.50 o
  11   2  -1      100.75       95.13      3.36 o
  12   2  -1      171.35      162.41      9.58 o
  13   2  -1       75.66       56.47      4.00 o
  14   2  -1       30.28       37.28      2.87 o
  15   2  -1       44.29       36.72      2.84 o
   1   3  -1     1045.72      945.47     13.48 o
   2   3  -1     3135.96     3301.39     52.18 o
   3   3  -1      168.51      137.14      1.84 o
   4   3  -1       92.00      100.40      1.57 o
   5   3  -1      388.68      407.89      6.32 o
   6   3  -1      207.64      208.81      3.63 o
   7   3  -1        6.68        4.88      0.76 o
   8   3  -1      335.40      332.10      6.27 o
   9   3  -1      257.60      262.07      5.07 o
  10   3  -1      108.76      122.16      3.80 o
  11   3  -1        3.80        3.90      0.98 o
  12   3  -1        1.78       -0.25      1.25 o
  13   3  -1        3.69        6.84      2.45 o
  14   3  -1       16.60       23.09      2.26 o
  15   3  -1       18.91       16.45      3.16 o
   1   4  -1     1662.40     1621.47     21.42 o
   2   4  -1      370.73      355.31      5.32 o
   3   4  -1      919.25      875.56     12.03 o
   4   4  -1      467.57      506.16      6.35 o
   5   4  -1      969.21      922.50     12.35 o
   6   4  -1     2064.05     2277.16     28.38 o
   7   4  -1     1009.50      981.43     13.73 o
   8   4  -1      130.90      129.91      2.84 o
   9   4  -1      131.83      129.54      3.55 o
  10   4  -1       60.53       59.10      2.16 o
  11   4  -1      144.23      136.40      4.02 o
  12   4  -1        9.22       10.81      1.45 o
  13   4  -1      153.42      155.70      5.47 o
  14   4  -1        9.85       11.23      3.46 o
  15   4  -1      116.99      126.36      7.75 o
   1   5  -1       23.36       24.02      0.76 o
   2   5  -1     2715.08     2858.55     36.84 o
   3   5  -1      126.54      111.01      1.99 o
   4   5  -1      213.61      235.90      3.36 o
   5   5  -1      773.91      858.04     11.91 o
   6   5  -1      129.06      121.82      2.08 o
   7   5  -1      264.99      279.57      4.19 o
   8   5  -1     1851.38     1802.77     27.92 o
   9   5  -1      120.07      121.48      3.11 o
  10   5  -1      960.67      957.06     17.43 o
  11   5  -1       34.83       35.59      2.23 o
  12   5  -1        3.30        3.90      1.47 o
  13   5  -1        6.69        6.13      1.47 o
  14   5  -1       29.37       47.23      6.67 o
  15   5  -1        0.78        5.88      2.43 o
   1   6  -1     1033.64     1048.25     14.19 o
   2   6  -1      958.86      979.47     12.75 o
   3   6  -1     1872.10     1872.58     24.39 o
   4   6  -1      413.55      440.12      7.89 o
   5   6  -1      527.81      483.85      8.26 o
   6   6  -1      169.90      181.70      2.97 o
   7   6  -1      363.40      370.22      5.42 o
   8   6  -1      355.73      355.31      5.32 o
   9   6  -1      862.17      926.30     16.20 o
  10   6  -1       78.13       80.20      2.52 o
  11   6  -1      342.74      358.87      9.49 o
  12   6  -1       77.27       62.99      2.99 o
  13   6  -1       90.14      109.71      5.25 o
  14   6  -1       65.87       58.36      6.69 o
   1   7  -1      969.07     1015.06     13.97 o
   2   7  -1      658.41      639.30      8.70 o
   3   7  -1     1801.65     1935.43     26.18 o
   4   7  -1      254.70      254.01      5.00 o
   5   7  -1       87.05       88.83      2.35 o
   6   7  -1      224.45      215.65      4.61 o
   7   7  -1      614.95      569.30     14.95 o
   8   7  -1      284.31      297.66      4.85 o
   9   7  -1     1472.48     1447.36     22.62 o
  10   7  -1      207.57      181.70      4.22 o
  11   7  -1       99.89      105.47      3.53 o
  12   7  -1       49.95       38.63      3.70 o
  13   7  -1        8.26        4.66      1.96 o
  14   7  -1       40.94       66.28      7.13 o
   1   8  -1     1178.57     1352.48     18.43 o
   2   8  -1      488.30      480.42      7.55 o
   3   8  -1      756.72      817.28     11.64 o
   4   8  -1      537.82      551.50      8.82 o
   5   8  -1      330.42      357.08      7.11 o
   6   8  -1      285.77      292.30      6.96 o
   7   8  -1      273.63      291.22      6.94 o
   8   8  -1       44.80       37.48      1.54 o
   9   8  -1       13.21       16.69      0.76 o
  10   8  -1      190.88      195.04      5.69 o
  11   8  -1       22.80       17.87      2.52 o
  12   8  -1      141.75      111.67      6.30 o
  13   8  -1       44.95       34.46      3.85 o
  14   8  -1       50.03       56.72      7.55 o
   1   9  -1     1475.20     1506.31     20.66 o
   2   9  -1      186.24      179.18      2.94 o
   3   9  -1       28.88       33.38      0.91 o
   4   9  -1      252.70      247.07      4.93 o
   5   9  -1        6.53        3.19      0.51 o
   6   9  -1       53.08       59.34      1.45 o
   7   9  -1      245.92      262.07      8.63 o
   8   9  -1        0.83        1.23      0.98 o
   9   9  -1      437.60      411.05     10.15 o
  10   9  -1       29.60       33.38      3.63 o
  11   9  -1       28.06       19.63      2.65 o
  12   9  -1       29.56       43.24      6.79 o
  13   9  -1       31.58       30.88      3.48 o
  14   9  -1       16.39       12.75      4.14 o
   1  10  -1        8.40       12.30      0.76 o
   2  10  -1      621.76      612.68      9.29 o
   3  10  -1      267.41      257.51      4.02 o
   4  10  -1      681.76      703.37     11.62 o
   5  10  -1       14.13       13.19      0.69 o
   6  10  -1      431.98      456.69     12.72 o
   7  10  -1       56.83       52.77      2.50 o
   8  10  -1       15.99       12.75      1.45 o
   9  10  -1        7.19        5.66      0.98 o
  10  10  -1       88.38       93.02      5.12 o
  11  10  -1       62.30       50.08      4.22 o
  12  10  -1      105.81      101.65      6.32 o
  13  10  -1        0.02        0.49      1.96 o
   1  11  -1      569.47      564.08      9.66 o
   2  11  -1       45.78       42.01      1.42 o
   3  11  -1      541.10      523.19      8.60 o
   4  11  -1       73.13       70.69      1.84 o
   5  11  -1      448.57      457.38      7.38 o
   6  11  -1        5.55        6.84      1.47 o
   7  11  -1      674.02      676.24     15.47 o
   8  11  -1      128.50      112.68      4.31 o
   9  11  -1      268.53      285.90      7.94 o
  10  11  -1        8.90        7.33      2.45 o
  11  11  -1        6.49       -0.74      2.21 o
  12  11  -1        2.74        3.19      2.18 o
  13  11  -1       19.11       33.56      4.36 o
   1  12  -1      355.99      372.03      6.03 o
   2  12  -1      317.13      313.55      5.00 o
   3  12  -1       19.26       14.95      0.74 o
   4  12  -1       90.99       89.42      2.08 o
   5  12  -1      230.18      203.86      4.02 o
   6  12  -1      182.61      202.54      5.78 o
   7  12  -1      643.77      580.55     14.34 o
   8  12  -1        7.62        4.41      1.45 o
   9  12  -1       22.74       15.44      3.21 o
  10  12  -1       56.16       66.03      4.83 o
  11  12  -1       67.33       66.28      5.34 o
  12  12  -1        9.34        8.85      4.19 o
   1  13  -1      493.91      485.93      7.60 o
   2  13  -1      314.36      325.29      5.64 o
   3  13  -1       60.06       49.41      1.54 o
   4  13  -1       81.48       74.15      2.16 o
   5  13  -1      241.78      229.67      4.26 o
   6  13  -1       25.95       37.48      2.50 o
   7  13  -1       26.47       27.50      2.45 o
   8  13  -1      145.09      156.09      5.47 o
   9  13  -1       28.99       23.56      3.95 o
  10  13  -1       34.72       36.33      3.58 o
  11  13  -1       45.07       48.09      4.34 o
  12  13  -1       22.22       20.91      3.43 o
   1  14  -1      203.41      184.25      4.24 o
   2  14  -1      177.14      172.53      4.12 o
   3  14  -1      449.04      437.50      7.87 o
   4  14  -1        7.57        3.41      0.76 o
   5  14  -1       46.09       42.82      2.87 o
   6  14  -1      258.39      231.09      7.13 o
   7  14  -1       13.93        6.84      1.72 o
   8  14  -1        1.94        0.98      1.23 o
   9  14  -1       48.50       57.18      4.73 o
  10  14  -1       57.48       69.12      5.47 o
  11  14  -1       26.67       26.06      4.00 o
   1  15  -1       53.10       57.18      2.13 o
   2  15  -1       27.11       29.00      1.52 o
   3  15  -1       18.38       16.45      1.52 o
   4  15  -1       38.61       33.56      1.64 o
   5  15  -1       47.34       46.82      3.21 o
   6  15  -1        5.96        8.58      1.94 o
   7  15  -1       73.71       63.75      3.51 o
   8  15  -1       69.83       69.91      5.76 o
   9  15  -1        4.66       -1.94      2.45 o
  10  15  -1       19.70       27.99      4.14 o
  11  15  -1       27.70       47.23      4.73 o
   1  16  -1       59.43       57.65      3.58 o
   2  16  -1       11.05        7.33      1.03 o
   3  16  -1       56.63       49.19      2.43 o
   4  16  -1       29.53       28.16      2.50 o
   5  16  -1       37.17       41.01      3.60 o
   6  16  -1        7.86       13.53      2.18 o
   7  16  -1       56.26       60.05      3.87 o
   8  16  -1        1.30        4.88      2.43 o
   9  16  -1       36.50       37.28      4.22 o
  10  16  -1       16.99       18.41      4.17 o
   1  17  -1       66.09       60.54      3.65 o
   2  17  -1       52.32       63.26      3.73 o
   3  17  -1        9.83       12.53      2.21 o
   4  17  -1        4.39        1.45      1.69 o
   5  17  -1       17.24       24.49      2.48 o
   6  17  -1        9.27       14.71      2.40 o
   7  17  -1       37.62       49.19      3.73 o
   8  17  -1       17.01       14.24      3.90 o
   9  17  -1      121.45      143.07      9.00 o
   1  18  -1       37.79       37.28      4.58 o
   2  18  -1       67.02       51.65      4.95 o
   3  18  -1        2.80        2.70      1.69 o
   4  18  -1       83.92      101.33      5.37 o
   5  18  -1        0.66        0.25      1.99 o
   6  18  -1       64.04       65.52      5.56 o
   7  18  -1        7.53       -1.23      2.48 o
   8  18  -1        0.50       -0.49      2.72 o
   1  19  -1       75.01       73.34      8.85 o
   2  19  -1       20.76       19.90      3.48 o
   3  19  -1       25.66       39.41      4.31 o
   4  19  -1        9.90       11.23      2.21 o
   5  19  -1        9.79        5.37      3.19 o
   6  19  -1       11.31        5.88      2.21 o
   1  20  -1        4.97        9.80      3.43 o
   2  20  -1       23.47       21.62      3.65 o
   3  20  -1        2.58        0.25      2.23 o
   4  20  -1       25.24       29.34      3.90 o
   5  20  -1        5.72        8.58      2.21 o
   1  21  -1       54.24       56.94      5.44 o
   2   0   0     1153.06     1062.49     23.48 o
   4   0   0      634.25      630.62     11.79 o
   6   0   0        6.70       18.80      0.96 o
   8   0   0     1011.03      882.99     15.81 o
  10   0   0      625.58      538.34     15.25 o
  12   0   0       10.43       17.60      2.62 o
  14   0   0      220.97      230.63     10.47 o
   2   1   0      667.30      633.79     10.25 o
   3   1   0     8281.04     7328.60     91.13 o
   4   1   0     1277.91     1192.81     15.15 o
   5   1   0     2795.11     2875.31     35.25 o
   6   1   0      880.88      985.35     11.79 o
   7   1   0     2279.77     2475.56     28.04 o
   8   1   0        4.15        7.33      0.76 o
   9   1   0        5.67        5.88      0.76 o
  10   1   0        0.14        0.49      0.76 o
  11   1   0      634.76      615.01     10.10 o
  12   1   0       31.41       35.96      2.26 o
  13   1   0       31.79       36.52      2.65 o
  14   1   0       25.79       31.42      2.62 o
  15   1   0       26.56       29.17      2.70 o
   0   2   0     1998.83     1968.64     61.13 o
   1   2   0     4244.78     3998.63     87.11 o
   2   2   0      910.47      852.55     13.73 o
   3   2   0        0.23        0.49      0.25 o
   4   2   0     3107.91     3071.65     36.45 o
   5   2   0       13.97       11.54      0.54 o
   6   2   0      361.59      460.71      6.05 o
   7   2   0       33.65       40.59      1.00 o
   8   2   0      245.84      228.25      3.77 o
   9   2   0      288.12      290.68      4.80 o
  10   2   0      145.07      159.22      3.16 o
  11   2   0        3.54        1.94      0.96 o
  12   2   0       59.88       48.97      2.62 o
  13   2   0       71.15       74.15      3.24 o
  14   2   0       28.54       30.37      2.77 o
  15   2   0       17.23       16.69      3.19 o
   1   3   0        4.18        3.90      0.49 o
   2   3   0     1174.62     1155.26     17.04 o
   3   3   0     3090.22     2826.83     36.62 o
   4   3   0      915.77     1080.94     14.41 o
   5   3   0      384.00      340.71      5.20 o
   6   3   0     3083.85     3287.00     37.70 o
   7   3   0      920.51      893.26     12.16 o
   8   3   0       13.85       12.53      0.78 o
   9   3   0       10.79       11.77      0.96 o
  10   3   0       70.60       78.53      2.23 o
  11   3   0       60.75       48.97      1.76 o
  12   3   0      109.97      106.45      3.55 o
  13   3   0        0.24       -1.84      1.23 o
  14   3   0      127.10      112.33      5.32 o
  15   3   0       18.29       22.35      3.26 o
   1   4   0     3384.58     3189.01     49.51 o
   2   4   0     1135.97     1107.88     15.64 o
   3   4   0      605.21      559.62      9.63 o
   4   4   0        1.32        1.23      0.25 o
   5   4   0       42.13       48.97      1.32 o
   6   4   0       26.67       32.85      1.25 o
   7   4   0        8.75        5.66      0.51 o
   8   4   0        3.66        0.98      0.49 o
   9   4   0     1385.61     1387.24     19.83 o
  10   4   0        4.68        1.45      0.71 o
  11   4   0        1.11        1.23      0.74 o
  12   4   0       19.45       26.20      1.91 o
  13   4   0        0.39        0.74      1.25 o
  14   4   0       54.07       53.46      4.58 o
  15   4   0        8.21       14.00      2.94 o
   1   5   0       71.78       62.99      1.50 o
   2   5   0     1489.22     1480.92     24.09 o
   3   5   0       85.30       87.06      2.62 o
   4   5   0     2405.49     2441.39     40.22 o
   5   5   0      205.99      218.42      3.70 o
   6   5   0      322.99      264.60      5.10 o
   7   5   0       58.96       83.61      2.28 o
   8   5   0       17.84       12.30      0.76 o
   9   5   0       36.71       38.63      1.18 o
  10   5   0      199.07      190.26      4.31 o
  11   5   0      163.23      173.37      5.37 o
  12   5   0       40.80       40.00      2.38 o
  13   5   0       13.73       18.41      2.16 o
  14   5   0       44.11       42.01      4.26 o
  15   5   0       16.64       16.69      2.94 o
   0   6   0     1313.77     1478.49     33.70 o
   1   6   0      735.02      646.46     11.15 o
   2   6   0      597.73      689.33     12.33 o
   3   6   0      661.50      803.89     14.22 o
   4   6   0      190.99      195.04      4.36 o
   5   6   0       92.35      116.01      3.70 o
   6   6   0        4.75        2.45      0.49 o
   7   6   0      200.61      217.95      4.63 o
   8   6   0      373.28      391.62      8.06 o
   9   6   0      808.06      807.45     12.45 o
  10   6   0     1143.70     1072.73     18.46 o
  11   6   0       73.84       69.37      2.87 o
  12   6   0       13.77        9.80      1.18 o
  13   6   0       11.24        6.35      1.74 o
  14   6   0        0.44       -0.49      2.23 o
  15   6   0      107.79      126.01      7.72 o
   1   7   0      598.40      640.89     11.10 o
   2   7   0      843.47      857.13     14.66 o
   3   7   0     2080.31     2274.17     29.85 o
   4   7   0        2.33       -0.49      0.76 o
   5   7   0      300.34      303.08      7.62 o
   6   7   0      398.61      386.05     11.08 o
   7   7   0       47.99       48.75      3.28 o
   8   7   0       83.12       87.65      2.65 o
   9   7   0      947.31      935.86     16.28 o
  10   7   0       48.42       40.20      2.18 o
  11   7   0       11.69        9.80      1.96 o
  12   7   0        0.74       -2.94      1.96 o
  13   7   0      107.42      105.79      6.45 o
  14   7   0       25.84       34.46      2.94 o
   0   8   0     5387.26     5789.45    128.66 o
   1   8   0      431.15      428.38      7.77 o
   2   8   0      177.57      211.53      3.65 o
   3   8   0      438.58      495.64      7.67 o
   4   8   0       26.29       27.67      1.64 o
   5   8   0      415.37      349.43      8.78 o
   7   8   0      123.49      112.33      5.32 o
   8   8   0      985.88      993.24     25.66 o
   9   8   0       39.36       21.62      2.77 o
  10   8   0      180.64      195.04      7.87 o
  11   8   0       14.17       19.36      2.89 o
  12   8   0        0.51       -0.98      1.94 o
  13   8   0        0.50       -2.21      2.18 o
  14   8   0        7.06       12.30      2.43 o
   1   9   0       10.19       17.60      0.93 o
   2   9   0       40.04       48.53      1.52 o
   3   9   0      396.43      406.62      6.32 o
   4   9   0       44.27       48.31      2.18 o
   5   9   0       97.74       61.77      3.70 o
   8   9   0      127.77      127.07      5.64 o
   9   9   0       48.63       37.48      3.65 o
  10   9   0       49.57       52.99      4.09 o
  11   9   0       75.66       92.41      5.42 o
  12   9   0        1.15        2.70      1.96 o
  13   9   0       74.19       68.34      4.93 o
  14   9   0        0.03       -0.74      1.96 o
   0  10   0      577.30      599.57     15.34 o
   1  10   0       10.48       10.29      1.00 o
   2  10   0       69.22       69.37      2.08 o
   3  10   0       63.53       75.22      2.18 o
   4  10   0      104.15       90.01      3.55 o
   5  10   0       67.73       74.96      3.80 o
   6  10   0       43.55       34.83      2.97 o
   7  10   0        2.67       17.60      3.41 o
   8  10   0      511.07      527.51     15.81 o
   9  10   0      187.06      147.97      6.47 o
  10  10   0      121.43      127.41      6.37 o
  11  10   0        7.28        3.90      2.48 o
  13  10   0        0.00       -1.94      2.18 o
   1  11   0      440.77      432.28      8.46 o
   2  11   0      184.65      161.60      3.97 o
   3  11   0      739.23      769.65     15.64 o
   4  11   0      125.06      118.39      4.09 o
   5  11   0      279.79      321.34     10.10 o
   6  11   0     1404.91     1396.60     35.10 o
   7  11   0       18.74       10.00      2.97 o
   8  11   0      126.31      130.99      5.74 o
   9  11   0       62.26       68.07      4.66 o
  10  11   0        9.06        5.37      2.18 o
  11  11   0       12.58        6.35      2.45 o
  12  11   0      119.15      155.70      8.60 o
  13  11   0       14.39       12.53      2.65 o
   0  12   0      729.15      797.69     20.34 o
   1  12   0     1906.77     1848.27     28.26 o
   2  12   0      446.35      484.54      9.66 o
   3  12   0      553.17      560.35     11.86 o
   4  12   0        4.27        5.37      0.22 o
   5  12   0     1356.28     1377.92     34.88 o
   6  12   0       49.09       38.04      3.68 o
   7  12   0      324.63      338.99     11.52 o
   8  12   0      166.31      158.83      6.72 o
   9  12   0      218.61      191.97      8.68 o
  10  12   0       26.47       42.82      3.90 o
  11  12   0       24.46       14.95      3.14 o
  12  12   0        1.31        0.00      2.45 o
   1  13   0      432.44      429.02      7.79 o
   2  13   0      389.08      366.03      8.38 o
   3  13   0       22.77       24.32      1.69 o
   4  13   0      177.62      165.21      3.63 o
   5  13   0        0.01        2.45      2.21 o
   6  13   0      623.82      643.27     18.26 o
   7  13   0       10.82        9.80      2.75 o
   8  13   0        5.54        9.80      2.94 o
   9  13   0        5.02        4.14      2.67 o
  10  13   0       12.16       28.51      3.68 o
  11  13   0       28.58       35.03      3.90 o
  12  13   0       36.84       45.32      4.85 o
   0  14   0     1230.81     1233.16     26.40 o
   1  14   0      111.52      110.03      3.28 o
   2  14   0        1.29        1.45      1.20 o
   3  14   0      124.43      129.54      4.26 o
   4  14   0       28.55       19.07      0.69 o
   5  14   0       67.64       71.21      4.76 o
   6  14   0        6.65        6.35      2.45 o
   7  14   0      101.60      117.70      6.45 o
   8  14   0        8.70        5.66      2.45 o
   9  14   0      256.63      305.83     11.50 o
  11  14   0        0.16        0.74      2.70 o
   1  15   0      281.59      227.32      5.20 o
   2  15   0      450.87      453.36     11.32 o
   3  15   0       58.96       50.96      2.45 o
   4  15   0        5.77        0.74      2.45 o
   5  15   0        0.87       -3.19      2.18 o
   6  15   0      161.40      175.43      7.48 o
   7  15   0        3.73        2.45      2.21 o
   8  15   0        9.43        1.94      2.18 o
   9  15   0        5.02        5.37      2.70 o
  10  15   0       37.32       53.68      5.05 o
  11  15   0       95.64      113.34      7.33 o
   0  16   0       20.42       28.51      3.01 o
   1  16   0      484.54      468.83     14.93 o
   2  16   0      101.14       82.16      4.53 o
   3  16   0       82.30       85.03      5.20 o
   4  16   0        3.56        0.74      2.21 o
   5  16   0       14.72       19.07      2.87 o
   6  16   0       14.73       20.61      2.99 o
   7  16   0       21.30       26.69      3.41 o
   8  16   0       38.13       40.59      4.39 o
   9  16   0       16.55       11.23      3.14 o
  10  16   0        6.61        9.51      2.89 o
   1  17   0       12.34        6.13      2.16 o
   2  17   0       55.64       48.53      3.92 o
   3  17   0       11.29       13.78      2.21 o
   4  17   0       33.53       35.03      2.97 o
   5  17   0       28.88       44.27      4.17 o
   6  17   0      108.74      113.00      5.66 o
   7  17   0       48.91       57.65      3.58 o
   8  17   0       11.93       -0.98      2.70 o
   9  17   0       16.19       28.68      4.36 o
   0  18   0      164.35      155.30      9.76 o
   1  18   0       30.12       31.94      3.01 o
   2  18   0        1.00        0.74      1.50 o
   3  18   0       92.62       71.74      4.51 o
   4  18   0       18.84       15.20      2.21 o
   5  18   0       13.38       24.02      2.77 o
   6  18   0       18.70       19.07      2.75 o
   7  18   0       17.52       14.71      2.65 o
   8  18   0       63.23       78.53      6.67 o
   1  19   0        4.35        4.88      1.72 o
   2  19   0        1.63        2.21      1.72 o
   3  19   0       37.55       41.20      3.41 o
   4  19   0       20.62       33.38      3.26 o
   5  19   0       12.38       11.77      2.48 o
   6  19   0        0.22        3.19      1.74 o
   7  19   0        1.58        6.13      3.19 o
   0  20   0       39.86       34.46      6.42 o
   1  20   0       14.64       16.69      3.19 o
   2  20   0       81.04       95.13      5.20 o
   3  20   0        3.80        3.41      1.74 o
   4  20   0        0.01       -0.49      1.96 o
   5  20   0       72.92       75.76      4.63 o
   1  21   0        0.05        1.94      2.18 o
   2  21   0        5.90       16.69      3.97 o
   2   0   1     3530.16     3863.19     70.05 o
   4   0   1      877.50      821.76     12.57 o
   6   0   1     6475.10     6887.80     83.17 o
   8   0   1      536.77      612.68      9.29 o
  10   0   1      291.76      262.07      7.11 o
  12   0   1      656.33      648.05     15.93 o
  14   0   1        9.90       12.30      1.99 o
   1   1   1    12739.27    12373.50    268.20 o
   2   1   1     8626.53     8016.88    123.36 o
   3   1   1      302.73      332.10      5.15 o
   4   1   1      636.10      705.87      8.31 o
   5   1   1      728.86      750.66      9.44 o
   6   1   1      102.22      106.13      2.26 o
   7   1   1      159.63      186.80      3.43 o
   8   1   1      245.49      263.08      4.56 o
   9   1   1      543.65      571.53      9.73 o
  10   1   1      593.10      579.79     11.30 o
  11   1   1      290.24      296.05      7.01 o
  12   1   1      328.15      307.47      7.13 o
  13   1   1       34.49       32.31      2.50 o
  14   1   1       32.63       26.06      2.40 o
  15   1   1       88.83       93.02      5.12 o
   1   2   1      605.69      588.88      9.88 o
   2   2   1     2869.19     2714.76     48.95 o
   3   2   1     1106.03     1022.07     15.03 o
   4   2   1      115.71      117.04      2.38 o
   5   2   1      432.61      405.37      5.66 o
   6   2   1      269.01      260.04      4.04 o
   7   2   1      544.97      579.05      7.52 o
   8   2   1      206.90      213.84      3.65 o
   9   2   1      404.20      407.25      7.57 o
  10   2   1       35.63       40.39      1.40 o
  11   2   1      101.02       87.36      2.92 o
  12   2   1      170.70      173.37      4.95 o
  13   2   1       75.48       67.04      3.09 o
  14   2   1       30.34       40.39      3.38 o
  15   2   1       44.23       35.76      4.12 o
   0   3   1     7799.62     7382.31    131.82 o
   1   3   1     1044.65      947.41     12.53 o
   2   3   1     3139.77     3178.42     40.59 o
   3   3   1      168.25      136.40      2.92 o
   4   3   1       92.04      103.88      2.23 o
   5   3   1      388.42      397.20      6.86 o
   6   3   1      206.96      206.56      4.04 o
   7   3   1        6.62        4.14      0.76 o
   8   3   1      335.71      333.82      5.15 o
   9   3   1      257.18      272.81      4.66 o
  10   3   1      108.66      113.34      2.67 o
  11   3   1        3.83        7.33      1.03 o
  12   3   1        1.78       -0.25      1.25 o
  13   3   1        3.71        5.88      1.99 o
  14   3   1       16.71       23.26      4.22 o
  15   3   1       18.86       23.09      3.60 o
   1   4   1     1662.86     1585.09     24.93 o
   2   4   1      370.46      352.96      5.29 o
   3   4   1      920.49      862.65     14.71 o
   4   4   1      468.02      491.47      8.33 o
   5   4   1      971.04      921.55     13.31 o
   6   4   1     2063.48     2239.96     29.63 o
   7   4   1     1009.36      989.30     15.76 o
   8   4   1      130.90      131.70      3.24 o
   9   4   1      131.72      126.36      2.82 o
  10   4   1       60.48       57.18      2.13 o
  11   4   1      144.71      127.78      3.53 o
  12   4   1        9.19       11.77      2.26 o
  13   4   1      153.22      148.37      6.10 o
  14   4   1        9.83       14.46      2.50 o
  15   4   1      116.86      137.88     11.40 o
   0   5   1     5819.05     5493.16     76.57 o
   1   5   1       23.41       24.49      0.93 o
   2   5   1     2719.08     2798.59     44.73 o
   3   5   1      126.59      117.04      2.38 o
   4   5   1      213.68      226.36      4.24 o
   5   5   1      773.98      848.90     11.86 o
   6   5   1      128.73      123.22      2.77 o
   7   5   1      264.88      292.30      5.88 o
   8   5   1     1850.75     1826.80     30.79 o
   9   5   1      120.04      114.34      2.67 o
  10   5   1      959.60      932.99     14.34 o
  11   5   1       34.83       33.38      1.99 o
  12   5   1        3.29        1.94      1.50 o
  13   5   1        6.69       10.81      2.16 o
  14   5   1       29.38       29.68      3.92 o
  15   5   1        0.78       -3.65      3.90 o
   1   6   1     1033.94     1050.28     17.26 o
   2   6   1      958.88      954.15     18.38 o
   3   6   1     1871.72     1844.22     30.93 o
   4   6   1      413.06      425.15      7.75 o
   5   6   1      528.05      497.72      8.38 o
   6   6   1      170.08      172.53      3.70 o
   7   6   1      363.95      357.08      7.11 o
   8   6   1      355.84      343.62      6.96 o
   9   6   1      861.71      945.47     17.33 o
  10   6   1       78.19       80.76      2.82 o
  11   6   1      342.71      347.10      8.16 o
  12   6   1       77.46       66.52      3.31 o
  13   6   1       90.07       87.36      4.39 o
  14   6   1       65.85       69.37      5.47 o
   0   7   1     4010.59     4072.24     73.93 o
   1   7   1      971.14      970.67     16.59 o
   2   7   1      658.28      657.64     11.25 o
   3   7   1     1802.75     1918.93     31.55 o
   4   7   1      254.72      248.54      6.42 o
   5   7   1       87.19       88.83      2.65 o
   6   7   1      223.90      232.05      5.74 o
   7   7   1      615.10      591.92     12.18 o
   8   7   1      284.33      279.06      6.79 o
   9   7   1     1471.50     1460.50     28.73 o
  10   7   1      207.29      186.38      4.71 o
  11   7   1       99.72      113.34      4.66 o
  12   7   1       49.95       34.29      2.75 o
  13   7   1        8.25       14.95      2.43 o
  14   7   1       41.07       41.40      3.24 o
   1   8   1     1178.13     1324.98     21.67 o
   2   8   1      488.71      466.11      8.11 o
   3   8   1      757.72      807.45     14.24 o
   4   8   1      537.69      557.41     12.57 o
   5   8   1      331.02      354.14      8.26 o
   6   8   1      286.31      264.60      8.65 o
   7   8   1      273.53      275.92      9.36 o
   8   8   1       44.85       44.90      1.89 o
   9   8   1       13.25       14.95      1.20 o
  10   8   1      191.17      172.12      7.40 o
  11   8   1       22.92       14.00      2.23 o
  12   8   1      141.64      132.41      5.42 o
  13   8   1       44.83       41.20      3.21 o
  14   8   1       50.05       70.15      4.46 o
   0   9   1      953.66      960.94     16.50 o
   1   9   1     1475.86     1433.10     23.70 o
   2   9   1      186.30      174.18      3.73 o
   3   9   1       29.04       36.72      1.52 o
   4   9   1      252.68      263.59      8.65 o
   5   9   1        6.47        0.25      1.74 o
   6   9   1       53.04       66.79      3.85 o
   7   9   1      245.48      229.20      8.06 o
   8   9   1        0.82       -0.98      2.45 o
   9   9   1      437.11      456.03     14.04 o
  10   9   1       29.60       44.27      3.75 o
  11   9   1       28.21       32.65      2.70 o
  12   9   1       29.58       43.85      4.14 o
  13   9   1       31.64       17.21      2.21 o
  14   9   1       16.42       19.36      2.89 o
   1  10   1        8.41        9.80      1.18 o
   2  10   1      622.03      667.32     12.13 o
   3  10   1      267.18      248.54      5.93 o
   4  10   1      680.68      668.94     17.82 o
   5  10   1       14.18       19.36      2.21 o
   6  10   1      433.04      424.51     12.89 o
   7  10   1       56.75       54.61      4.17 o
   8  10   1       15.98       13.19      2.50 o
   9  10   1        7.19        4.88      1.94 o
  10  10   1       88.30       86.77      5.25 o
  11  10   1       62.37       59.10      3.60 o
  12  10   1      105.59       85.62      4.63 o
  13  10   1        0.02        3.19      1.96 o
   0  11   1     1474.20     1465.28     28.78 o
   1  11   1      569.62      567.04     11.94 o
   2  11   1       45.93       42.62      1.64 o
   3  11   1      541.66      526.79     11.50 o
   4  11   1       73.09       77.97      4.14 o
   5  11   1      448.85      434.88     13.06 o
   6  11   1        5.51        3.19      2.18 o
   7  11   1      673.23      709.21     20.86 o
   8  11   1      128.90      125.30      6.30 o
   9  11   1      268.45      268.18     10.76 o
  10  11   1        8.95        6.13      2.72 o
  11  11   1        6.45        5.37      2.18 o
  12  11   1        2.75        0.74      1.72 o
  13  11   1       19.12       13.78      2.45 o
   1  12   1      356.40      377.50      7.30 o
   2  12   1      316.97      304.18      7.11 o
   3  12   1       19.17       20.91      1.30 o
   4  12   1       91.24       95.13      4.58 o
   5  12   1      229.94      253.03      8.97 o
   6  12   1      182.58      231.58     12.38 o
   7  12   1      643.41      606.48     17.75 o
   8  12   1        7.61        4.14      2.23 o
   9  12   1       22.71       19.63      2.92 o
  10  12   1       56.14       73.61      5.37 o
  11  12   1       67.29       61.52      5.64 o
  12  12   1        9.38        5.15      1.72 o
   0  13   1     2052.24     2085.63     35.76 o
   1  13   1      494.36      489.39     10.39 o
   2  13   1      314.01      292.30      7.50 o
   3  13   1       60.00       54.37      2.30 o
   4  13   1       81.47       74.69      4.61 o
   5  13   1      241.68      261.04      9.61 o
   6  13   1       25.84       29.34      3.21 o
   7  13   1       26.42       10.00      2.67 o
   8  13   1      145.26      163.61      8.02 o
   9  13   1       28.93       28.68      3.68 o
  10  13   1       34.68       23.56      3.51 o
  11  13   1       45.06       56.47      5.42 o
  12  13   1       22.24       36.52      4.93 o
   1  14   1      203.23      181.28      5.05 o
   2  14   1      177.13      157.66      4.71 o
   3  14   1      448.50      416.15      9.58 o
   4  14   1        7.57        0.49      2.23 o
   5  14   1       46.25       46.38      4.26 o
   6  14   1      258.36      241.21      9.24 o
   7  14   1       13.93       16.18      3.14 o
   8  14   1        1.94       -2.21      2.18 o
   9  14   1       48.45       61.03      5.15 o
  10  14   1       57.46       84.47      6.05 o
  11  14   1       26.68       20.05      3.65 o
   0  15   1       99.55      108.07      3.58 o
   1  15   1       53.08       43.85      2.70 o
   2  15   1       27.27       32.31      3.21 o
   3  15   1       18.37       26.20      2.89 o
   4  15   1       38.60       31.42      3.68 o
   5  15   1       47.33       34.10      4.58 o
   6  15   1        5.94        3.41      2.43 o
   7  15   1       73.82       84.17      5.47 o
   8  15   1       69.78       85.91      5.52 o
   9  15   1        4.66        5.15      2.70 o
  10  15   1       19.76       25.25      3.95 o
  11  15   1       27.75       18.14      3.73 o
   1  16   1       59.55       47.45      3.46 o
   2  16   1       11.08       16.69      2.94 o
   3  16   1       56.53       63.51      4.49 o
   4  16   1       29.57       31.94      3.36 o
   5  16   1       37.18       46.38      4.26 o
   6  16   1        7.90       13.53      2.43 o
   7  16   1       56.23       55.08      4.88 o
   8  16   1        1.30        5.37      2.48 o
   9  16   1       36.56       44.90      4.61 o
  10  16   1       17.03       11.01      3.21 o
   0  17   1      225.38      240.72      8.75 o
   1  17   1       66.00       56.23      4.22 o
   2  17   1       52.28       58.14      4.07 o
   3  17   1        9.82        9.31      2.67 o
   4  17   1        4.39       11.23      2.40 o
   5  17   1       17.22       24.78      3.11 o
   6  17   1        9.24       15.69      2.97 o
   7  17   1       37.71       35.59      3.92 o
   8  17   1       17.00       25.74      3.97 o
   9  17   1      121.39      128.83      8.19 o
   1  18   1       37.78       35.59      3.36 o
   2  18   1       67.09       53.68      4.36 o
   3  18   1        2.81        5.88      1.99 o
   4  18   1       83.86       86.77      5.83 o
   5  18   1        0.66       -0.25      1.99 o
   6  18   1       64.00       68.58      7.01 o
   7  18   1        7.53        4.14      2.67 o
   8  18   1        0.51        1.74      2.72 o
   0  19   1       26.49       32.31      4.98 o
   1  19   1       75.06       60.79      3.65 o
   2  19   1       20.77       29.68      3.24 o
   3  19   1       25.73       16.96      2.97 o
   4  19   1        9.90        8.58      3.21 o
   5  19   1        9.82        8.85      2.70 o
   6  19   1       11.31        8.31      2.70 o
   1  20   1        4.97        9.80      3.92 o
   2  20   1       23.52       12.30      2.21 o
   3  20   1        2.58        4.41      2.70 o
   4  20   1       25.35       27.99      3.65 o
   5  20   1        5.74       24.02      4.14 o
   0  21   1       29.44       18.68      3.92 o
   1  21   1       54.22       85.91      6.67 o
   2   0   2     6990.27     6627.83    119.81 o
   4   0   2      451.77      417.43      7.67 o
   6   0   2      324.17      271.27      5.15 o
   8   0   2      970.21      987.31     15.74 o
  10   0   2     1675.08     1905.23     64.24 o
  12   0   2       44.96       73.61      6.18 o
  14   0   2       11.77        4.41      2.70 o
   1   1   2    12412.80    11894.11    184.40 o
   2   1   2     8014.40     8188.80    127.51 o
   3   1   2      141.37      131.33      3.58 o
   4   1   2      215.00      231.58      5.25 o
   5   1   2      326.05      297.12      5.39 o
   6   1   2      279.55      286.95      4.78 o
   7   1   2      332.44      330.39      6.84 o
   8   1   2       40.40       34.10      1.64 o
   9   1   2      284.49      239.74      8.24 o
  10   1   2       49.94       38.24      4.85 o
  11   1   2      223.09      223.08     11.69 o
  12   1   2       62.64       65.76      5.34 o
  13   1   2      172.02      225.43     12.23 o
  14   1   2       19.62       23.09      3.01 o
  15   1   2       59.17       47.23      4.73 o
   0   2   2     3551.31     3412.06     47.55 o
   1   2   2     1493.77     1430.74     21.32 o
   2   2   2     2197.75     2250.35     32.67 o
   3   2   2      108.23       98.54      1.86 o
   4   2   2      308.99      311.88      4.98 o
   5   2   2      145.00      160.43      3.58 o
   6   2   2      211.49      227.32      4.73 o
   7   2   2      736.90      679.50     13.06 o
   8   2   2     1244.13     1209.09     25.05 o
   9   2   2      286.99      298.20      7.57 o
  10   2   2      249.54      222.61     10.74 o
  11   2   2        4.58        6.13      2.94 o
  12   2   2       12.99        9.80      3.14 o
  13   2   2       26.92       29.34      3.90 o
  14   2   2       15.96        7.08      2.43 o
  15   2   2       52.50       37.09      4.19 o
   1   3   2     1276.96     1275.32     16.77 o
   2   3   2       62.19       52.77      1.13 o
   3   3   2       24.89       20.61      1.00 o
   4   3   2     1463.97     1508.76     21.89 o
   5   3   2      277.73      261.04      5.56 o
   6   3   2      415.83      443.41      8.58 o
   7   3   2        3.76        2.70      0.71 o
   8   3   2      405.28      430.98      9.76 o
   9   3   2      107.08       94.22      3.65 o
  10   3   2      486.95      395.95     18.70 o
  11   3   2       88.29       84.74      6.91 o
  12   3   2      140.50      170.50      7.77 o
  13   3   2       81.11       80.76      5.34 o
  14   3   2       86.65      114.34      6.69 o
  15   3   2       43.87       50.52      4.68 o
   0   4   2     1026.66      999.17     14.85 o
   1   4   2      746.71      712.54     10.86 o
   2   4   2        8.16        5.15      0.49 o
   3   4   2      414.07      480.42      6.86 o
   4   4   2      428.45      473.58      8.85 o
   5   4   2      359.52      375.07      7.28 o
   6   4   2      158.69      143.07      3.38 o
   7   4   2      942.43      971.65     19.51 o
   8   4   2      183.63      177.51      4.58 o
   9   4   2      844.64      795.05     15.00 o
  10   4   2       63.50       50.96      2.92 o
  11   4   2      110.85      127.78      6.01 o
  12   4   2       23.93       16.18      2.89 o
  13   4   2        7.90       13.53      2.99 o
  14   4   2       22.79        8.11      2.94 o
  15   4   2       56.27       48.09      4.56 o
   1   5   2       61.06       64.76      1.76 o
   2   5   2     2759.18     2670.89     43.70 o
   3   5   2      299.64      316.88      6.13 o
   4   5   2      517.89      511.79      9.22 o
   5   5   2       97.16       93.02      2.72 o
   6   5   2      519.27      531.82     11.54 o
   7   5   2       43.40       51.87      2.70 o
   8   5   2      220.62      187.66      5.15 o
   9   5   2       36.54       32.31      1.79 o
  10   5   2      586.46      547.83     11.72 o
  11   5   2      116.89      105.47      5.47 o
  12   5   2      330.45      324.72     12.40 o
  13   5   2       16.39       14.95      3.14 o
  14   5   2      176.75      212.00     10.49 o
   0   6   2     1681.91     1662.06     22.97 o
   1   6   2     2303.80     2298.12     30.03 o
   2   6   2      414.42      455.37      7.35 o
   3   6   2     1280.66     1320.42     19.34 o
   4   6   2      116.97      129.54      2.84 o
   5   6   2      615.45      601.87      9.98 o
   6   6   2      164.27      169.27      3.68 o
   7   6   2     1468.69     1425.99     21.28 o
   8   6   2      368.06      358.87      7.11 o
   9   6   2      988.21     1000.16     16.84 o
  10   6   2      554.34      556.65     11.81 o
  11   6   2       70.76       66.03      3.55 o
  12   6   2       27.51       19.36      4.68 o
  13   6   2        3.06       -0.25      1.99 o
  14   6   2        3.03       -3.35      2.23 o
   1   7   2      847.60      858.04     12.84 o
   2   7   2     1032.46     1076.83     18.51 o
   3   7   2      705.93      720.09     12.60 o
   4   7   2      280.11      255.01      5.49 o
   5   7   2       97.63       93.61      2.13 o
   6   7   2      298.66      282.20      5.27 o
   7   7   2      462.46      452.04      7.99 o
   8   7   2       42.11       38.63      1.74 o
   9   7   2      418.94      383.60      8.58 o
  10   7   2      181.28      197.66      5.29 o
  11   7   2      371.49      397.20     10.61 o
  12   7   2       95.45       91.79      4.80 o
  13   7   2       91.13       68.85      4.93 o
  14   7   2       66.84       75.49      8.70 o
   0   8   2      880.71      882.99     14.88 o
   1   8   2       30.65       20.61      1.27 o
   2   8   2     1058.40     1139.35     19.02 o
   3   8   2       17.19       20.91      1.30 o
   4   8   2      127.63      141.21      4.46 o
   5   8   2        9.87       10.29      1.52 o
   6   8   2      121.27      112.68      3.33 o
   7   8   2      166.68      178.34      3.77 o
   8   8   2      567.89      582.07     11.32 o
   9   8   2      227.37      203.86      4.46 o
  10   8   2      119.40      113.34      4.34 o
  11   8   2        6.62       10.29      2.01 o
  12   8   2        7.55        6.59      2.65 o
  13   8   2        2.73        4.14      2.67 o
  14   8   2        2.58       11.23      4.19 o
   1   9   2      662.89      660.06     12.06 o
   2   9   2       23.49       24.78      1.40 o
   3   9   2       35.14       33.56      1.64 o
   4   9   2       13.68       14.00      0.93 o
   5   9   2      458.02      427.08      9.71 o
   6   9   2       14.40       16.69      1.54 o
   7   9   2      379.56      361.83      8.33 o
   8   9   2       31.23       31.06      1.74 o
   9   9   2      201.34      217.95      6.47 o
  10   9   2      112.82      115.35      4.36 o
  11   9   2      158.62      155.30      5.47 o
  12   9   2       51.70       54.61      4.63 o
  13   9   2       44.72       56.72      4.95 o
   0  10   2     1075.78     1079.91     19.56 o
   1  10   2       17.99       20.61      1.27 o
   2  10   2      355.44      346.51      8.16 o
   3  10   2       81.54       71.74      2.38 o
   4  10   2        5.61        5.15      0.49 o
   5  10   2      366.92      396.59      9.36 o
   6  10   2       85.78       74.96      2.99 o
   7  10   2      139.79      143.07      4.49 o
   8  10   2      507.64      532.55     13.02 o
   9  10   2        0.21        0.98      1.69 o
  10  10   2       79.16       77.97      3.87 o
  11  10   2       73.07       68.85      3.63 o
  12  10   2        4.09        0.98      2.45 o
  13  10   2        1.60        1.23      2.48 o
   1  11   2      181.00      186.80      4.29 o
   2  11   2       32.49       33.73      2.01 o
   3  11   2      668.48      680.33     14.71 o
   4  11   2      520.66      501.23      9.12 o
   5  11   2       47.20       46.38      1.91 o
   6  11   2      385.70      402.23      9.41 o
   7  11   2      101.93       97.28      3.70 o
   8  11   2      282.56      272.81      7.77 o
   9  11   2       17.98       22.06      2.21 o
  10  11   2       67.37       71.21      5.29 o
  11  11   2      146.92      147.21      6.08 o
  12  11   2        2.78       10.29      2.92 o
  13  11   2       21.95       30.88      4.17 o
   0  12   2      253.80      255.50      7.01 o
   1  12   2      622.59      613.44     13.19 o
   2  12   2        6.34        4.14      1.20 o
   3  12   2      283.99      278.55      6.79 o
   4  12   2       61.62       63.51      2.50 o
   5  12   2      570.75      541.99     12.40 o
   6  12   2       94.03       97.90      3.41 o
   7  12   2     1082.75     1131.98     24.24 o
   8  12   2      111.09      114.00      4.34 o
   9  12   2       20.28       22.80      2.26 o
  10  12   2       35.70       23.26      3.63 o
  11  12   2       82.33       68.85      5.47 o
  12  12   2        2.33        0.74      2.45 o
   1  13   2      194.75      199.86      5.76 o
   2  13   2      340.40      338.40      8.06 o
   3  13   2       64.12       63.26      2.99 o
   4  13   2      331.31      334.97      8.60 o
   5  13   2       56.82       52.99      2.28 o
   6  13   2       68.09       48.97      2.62 o
   7  13   2       47.64       39.02      2.16 o
   8  13   2       22.10       19.90      2.94 o
   9  13   2       58.79       45.74      4.44 o
  10  13   2      122.84      114.34      7.70 o
  11  13   2       11.43        8.11      2.94 o
   0  14   2     1198.34     1200.41     26.03 o
   1  14   2      248.38      244.62      6.86 o
   2  14   2      220.28      220.75      6.05 o
   3  14   2        6.43        2.21      1.20 o
   4  14   2       13.84       10.00      3.16 o
   5  14   2       72.80       69.91      4.71 o
   6  14   2        8.61       15.20      3.16 o
   7  14   2      127.22      147.21      7.60 o
   8  14   2       15.63       24.32      3.41 o
   9  14   2      168.94      186.38      9.41 o
  10  14   2       29.70       30.71      4.00 o
  11  14   2       28.32       29.00      4.73 o
   1  15   2      237.67      195.45      6.13 o
   2  15   2       17.40       10.49      2.75 o
   3  15   2       26.51       28.16      3.16 o
   4  15   2      139.47      143.07      6.37 o
   5  15   2       56.19       68.07      4.66 o
   6  15   2       46.21       38.24      3.68 o
   7  15   2       45.17       35.76      4.12 o
   8  15   2       27.43       30.20      3.95 o
   9  15   2        8.42       10.29      2.92 o
  10  15   2       57.77       50.30      5.10 o
   0  16   2       47.22       58.61      3.60 o
   1  16   2       35.22       37.09      4.95 o
   2  16   2      103.80       97.90      4.95 o
   3  16   2       31.72       23.70      2.89 o
   4  16   2        7.37       14.46      3.46 o
   5  16   2        0.39        1.45      1.96 o
   6  16   2        2.32        2.70      2.21 o
   7  16   2       96.55       85.03      5.78 o
   8  16   2       36.21       23.56      3.51 o
   9  16   2       52.58       70.15      6.03 o
   1  17   2       68.25       74.15      4.85 o
   2  17   2       36.00       37.48      3.46 o
   3  17   2       92.97       73.07      5.07 o
   4  17   2       32.34       32.65      3.75 o
   5  17   2       58.86       60.30      4.61 o
   6  17   2        4.99        7.08      2.92 o
   7  17   2       22.00       32.31      3.92 o
   8  17   2       10.58        2.70      2.21 o
   0  18   2      113.82      117.70      5.78 o
   1  18   2        8.60       11.01      2.70 o
   2  18   2       53.05       51.42      4.26 o
   3  18   2       30.02       34.83      3.70 o
   4  18   2        4.47       -0.98      2.45 o
   5  18   2       23.42       20.91      3.73 o
   6  18   2       38.82       35.03      4.44 o
   7  18   2       25.98       26.69      3.73 o
   1  19   2       16.02       13.78      2.45 o
   2  19   2       10.75       21.62      3.21 o
   3  19   2       65.52       76.60      5.49 o
   4  19   2       15.50       17.35      3.14 o
   5  19   2       26.00       21.77      3.36 o
   6  19   2        0.56        0.49      2.48 o
   0  20   2       55.51       46.18      6.18 o
   1  20   2       47.64       66.52      7.92 o
   2  20   2       29.96       31.94      6.91 o
   3  20   2        1.09       -1.23      1.99 o
   4  20   2        2.08       -0.98      2.70 o
   2   0   3     7659.61     8411.31    132.09 o
   4   0   3     1443.54     1443.78     24.98 o
   6   0   3       23.01       31.42      1.76 o
   8   0   3      738.78      772.25     20.00 o
  10   0   3     1659.25     1644.24     59.68 o
  12   0   3      100.89       86.48      6.99 o
  14   0   3      292.48      299.82     18.43 o
   0   1   3      106.11       87.95      2.35 o
   1   1   3      895.18      927.26     18.11 o
   2   1   3     1539.61     1602.59     26.33 o
   3   1   3       93.20       99.15      3.11 o
   4   1   3     1052.88     1090.23     18.60 o
   5   1   3      290.69      306.37      7.13 o
   6   1   3      111.13      108.73      2.94 o
   7   1   3     2668.02     2721.28     52.26 o
   8   1   3      716.17      653.64     25.61 o
   9   1   3     1136.40     1311.35     45.35 o
  10   1   3       48.68       38.24      4.46 o
  11   1   3      493.29      465.44     20.27 o
  12   1   3       89.85       80.47      7.57 o
  13   1   3       50.23       54.83      6.72 o
  14   1   3       39.31       46.82      5.56 o
   1   2   3      479.24      509.69      8.48 o
   2   2   3     1237.85     1253.04     18.85 o
   3   2   3      473.27      479.05      8.90 o
   4   2   3      354.72      351.20      6.45 o
   5   2   3       91.00       78.80      2.23 o
   6   2   3      187.37      177.93      3.75 o
   7   2   3        3.01        2.97      1.45 o
   8   2   3       61.92       59.10      5.29 o
   9   2   3       35.91       25.74      4.12 o
  10   2   3      486.31      502.63     21.06 o
  11   2   3      279.87      248.05     12.82 o
  12   2   3      154.18      122.16      9.00 o
  13   2   3       13.78        8.58      3.38 o
  14   2   3      253.39      296.05     18.85 o
   0   3   3      761.96      710.04     10.86 o
   1   3   3        8.29       14.71      0.96 o
   2   3   3      450.76      426.45      7.11 o
   3   3   3      914.78      972.63     16.59 o
   4   3   3      501.82      519.61      9.29 o
   5   3   3      409.54      423.85      8.38 o
   6   3   3       75.20       60.79      3.41 o
   7   3   3     1070.58     1007.09     25.83 o
   8   3   3      808.66      875.56     33.36 o
   9   3   3      381.99      331.54     15.96 o
  10   3   3       81.90       65.52      6.08 o
  11   3   3      124.73      129.54      8.90 o
  12   3   3       25.03       35.03      4.83 o
  13   3   3        1.08        4.88      4.41 o
  14   3   3        9.80       12.30      2.97 o
   1   4   3      627.20      634.57     11.84 o
   2   4   3       26.38       20.32      0.98 o
   3   4   3      333.09      317.42      5.02 o
   4   4   3      691.58      719.26     11.77 o
   5   4   3      251.84      242.17      4.88 o
   6   4   3      310.67      355.90     10.64 o
   7   4   3      111.28      104.20      4.17 o
   8   4   3       63.53       53.68      3.43 o
   9   4   3       56.08       58.85      6.50 o
  10   4   3      159.18      197.66     11.45 o
  12   4   3      122.03      127.07      9.53 o
  13   4   3       71.57       69.91      5.76 o
  14   4   3       21.44       15.44      3.46 o
   0   5   3      552.26      536.89      8.70 o
   1   5   3       91.51       89.71      2.38 o
   2   5   3      265.78      269.72      4.63 o
   3   5   3      212.24      232.54      3.82 o
   4   5   3      157.03      160.82      3.58 o
   5   5   3       72.56       74.42      3.24 o
   6   5   3      286.83      279.06      7.33 o
   7   5   3      406.74      397.20      9.36 o
   8   5   3     1039.95     1044.20     22.26 o
   9   5   3      118.77      123.56      7.65 o
  10   5   3        7.61       -4.66      3.65 o
  11   5   3       20.48       26.69      3.24 o
  12   5   3        8.48        8.31      2.70 o
  13   5   3        3.64       16.18      3.14 o
  14   5   3        1.50        9.80      2.75 o
   1   6   3      358.41      360.66      6.54 o
   2   6   3      228.58      240.23      4.85 o
   3   6   3       51.06       48.31      1.52 o
   4   6   3       87.22       87.65      2.35 o
   5   6   3       88.50       62.50      2.72 o
   6   6   3      174.72      208.37      5.42 o
   7   6   3      307.89      311.32      7.75 o
   8   6   3      386.06      334.38      8.58 o
   9   6   3        2.41        1.23      1.47 o
  10   6   3       52.45       55.30      3.97 o
  11   6   3      311.14      305.29     11.50 o
  12   6   3       67.08       59.56      4.34 o
  13   6   3       80.14       93.02      6.35 o
  14   6   3       11.54       11.96      2.72 o
   0   7   3      865.02      874.63     12.03 o
   1   7   3     1462.53     1514.84     20.71 o
   2   7   3      289.24      304.72      5.47 o
   3   7   3      373.27      378.70      7.30 o
   4   7   3       14.86       16.45      1.27 o
   5   7   3      244.83      244.62      6.37 o
   6   7   3       45.03       53.68      2.75 o
   7   7   3      464.27      451.35     10.64 o
   8   7   3      378.26      366.61      8.38 o
   9   7   3       59.44       47.23      3.24 o
  10   7   3        1.29        2.21      1.72 o
  11   7   3        3.29        2.97      2.97 o
  12   7   3       21.57       26.20      3.36 o
  13   7   3        2.32        8.11      2.94 o
   1   8   3      222.97      244.62      4.90 o
   2   8   3      503.49      497.04      8.38 o
   3   8   3      284.61      309.11      6.62 o
   4   8   3       16.96       10.81      1.03 o
   5   8   3       30.59       39.02      2.55 o
   6   8   3      454.09      431.62      9.12 o
   7   8   3       78.84       69.91      2.62 o
   8   8   3       70.81       59.81      2.67 o
   9   8   3       50.78       49.19      3.06 o
  10   8   3      368.68      364.24     10.76 o
  11   8   3       82.78       81.03      4.24 o
  12   8   3       60.87       40.59      5.39 o
  13   8   3       24.36       23.09      3.60 o
   0   9   3      276.77      260.55      4.56 o
   1   9   3      400.07      379.92      6.72 o
   2   9   3       64.50       68.34      2.60 o
   3   9   3       25.88       23.70      1.67 o
   4   9   3       17.76       16.18      1.25 o
   5   9   3       59.71       83.88      4.29 o
   6   9   3       35.46       26.69      2.26 o
   7   9   3      180.56      184.67      5.10 o
   8   9   3       12.14       11.01      2.18 o
   9   9   3      100.74       87.65      4.09 o
  10   9   3       11.58       10.29      2.21 o
  11   9   3       75.31       78.24      4.44 o
  12   9   3        9.22        4.41      1.96 o
  13   9   3        7.05       15.93      5.37 o
   1  10   3      146.26      132.41      4.31 o
   2  10   3      529.09      545.64     11.69 o
   3  10   3       21.56       23.26      1.67 o
   4  10   3       68.36       79.07      3.06 o
   5  10   3       90.39      110.03      5.59 o
   6  10   3      661.28      643.27     18.26 o
   7  10   3       45.84       58.36      4.07 o
   8  10   3        5.96        6.59      2.40 o
   9  10   3       15.13       11.77      2.89 o
  10  10   3      122.86      143.83      7.89 o
  11  10   3       47.01       54.83      5.34 o
  12  10   3       23.08       20.91      3.14 o
   0  11   3       28.40       24.49      1.72 o
   1  11   3      135.29      128.83      4.26 o
   2  11   3      375.37      364.24      8.97 o
   3  11   3      227.71      244.13      6.35 o
   4  11   3       59.01       49.86      2.43 o
   5  11   3      338.89      321.34     10.66 o
   6  11   3       16.45       28.16      3.48 o
   7  11   3       14.65        8.58      2.94 o
   8  11   3      378.95      405.37     13.87 o
   9  11   3      274.94      257.02     10.54 o
  10  11   3       61.96       74.15      5.39 o
  11  11   3       20.53       30.71      4.34 o
  12  11   3       21.49       15.69      3.73 o
   1  12   3      556.93      609.57     13.14 o
   2  12   3       26.93       25.74      1.91 o
   3  12   3      461.60      432.28     10.42 o
   4  12   3      115.70      110.03      4.26 o
   5  12   3      200.52      185.94      7.70 o
   6  12   3       71.44       52.55      4.09 o
   7  12   3       73.79       62.01      4.44 o
   8  12   3        5.17        3.65      2.45 o
   9  12   3        0.69        2.45      2.45 o
  10  12   3      109.06       97.90      6.50 o
  11  12   3      101.14      118.05      7.48 o
   0  13   3       51.99       44.07      2.50 o
   1  13   3      298.53      309.11      8.26 o
   2  13   3       68.16       63.75      2.99 o
   3  13   3      371.79      346.51      9.31 o
   4  13   3       63.53       54.37      3.70 o
   5  13   3       43.96       31.94      3.36 o
   6  13   3       65.44       74.69      5.42 o
   7  13   3       38.07       41.60      4.24 o
   8  13   3      449.59      513.93     16.32 o
   9  13   3        5.20        4.41      2.97 o
  10  13   3       84.63      103.24      7.01 o
  11  13   3       21.46       30.20      4.12 o
   1  14   3       44.01       38.04      2.50 o
   2  14   3      144.78      133.49      5.78 o
   3  14   3       66.71       60.30      3.90 o
   4  14   3       11.84       14.46      2.99 o
   5  14   3      181.37      174.18      7.43 o
   6  14   3       62.83       61.03      4.90 o
   7  14   3       57.06       46.18      4.46 o
   8  14   3       14.73        8.31      2.70 o
   9  14   3        5.36        3.41      2.67 o
  10  14   3       13.51       12.75      3.24 o
   0  15   3      248.30      265.11      7.65 o
   1  15   3       60.48       48.97      3.73 o
   2  15   3       64.38       56.72      4.24 o
   3  15   3       93.66       76.60      6.86 o
   4  15   3      122.00      109.05      6.20 o
   5  15   3       21.03       16.96      3.24 o
   6  15   3       87.89       80.76      5.07 o
   7  15   3       29.70       31.94      4.24 o
   8  15   3      151.93      149.89      8.43 o
   9  15   3       22.47       24.95      3.92 o
   1  16   3       99.11       92.70      4.22 o
   2  16   3       54.98       58.36      3.82 o
   3  16   3       22.44       25.42      3.16 o
   4  16   3        9.30       15.20      2.94 o
   5  16   3       58.42       64.76      4.53 o
   6  16   3       31.41       40.20      3.97 o
   7  16   3       18.38       16.69      3.46 o
   8  16   3       16.48        7.08      3.68 o
   9  16   3       90.86      107.41     10.39 o
   0  17   3       13.17       15.93      2.26 o
   1  17   3       32.37       40.39      2.99 o
   2  17   3       20.59       24.78      2.97 o
   3  17   3        4.46        4.14      1.99 o
   4  17   3       14.87       25.25      3.46 o
   5  17   3        6.36        8.85      2.70 o
   6  17   3       18.63       18.68      3.65 o
   7  17   3       39.24       53.92      5.76 o
   1  18   3        2.83       -0.98      1.45 o
   2  18   3       52.99       66.28      4.85 o
   3  18   3       29.47       52.31      4.76 o
   4  18   3       17.11        6.84      2.45 o
   5  18   3        4.24        4.66      2.43 o
   6  18   3       14.49       14.00      3.63 o
   0  19   3       57.20       68.34      5.17 o
   1  19   3       36.46       27.50      5.42 o
   2  19   3       30.65       28.51      3.68 o
   3  19   3       35.91       40.00      4.17 o
   4  19   3       16.41        5.88      2.75 o
   1  20   3        0.50        4.14      2.23 o
   0   0   4     1134.19     1157.39     27.70 o
   2   0   4     3716.60     3955.20     64.98 o
   4   0   4      115.22      134.59      4.73 o
   6   0   4      257.01      238.30      7.75 o
   8   0   4      787.21      795.05     21.18 o
  10   0   4      852.26      800.34     22.13 o
  12   0   4       97.89      118.05      6.47 o
   1   1   4     3298.11     3384.68     54.66 o
   2   1   4     1954.03     2026.00     33.83 o
   3   1   4      834.67      824.46     17.08 o
   4   1   4      350.75      336.10      9.76 o
   5   1   4       77.11       66.52      3.82 o
   6   1   4       47.48       50.96      3.36 o
   7   1   4      134.92      158.44      6.69 o
   8   1   4       52.65       52.77      1.81 o
   9   1   4      206.98      233.96      8.14 o
  10   1   4      108.70       94.22      7.60 o
  11   1   4      150.88      163.22     10.00 o
  12   1   4       41.52       39.61      5.12 o
  13   1   4       49.62       61.52      6.89 o
  14   1   4        6.59        0.49      2.48 o
   0   2   4      373.45      334.38      6.30 o
   1   2   4      580.97      564.08      9.66 o
   2   2   4      151.14      138.98      3.33 o
   3   2   4       68.41       67.31      2.06 o
   4   2   4       29.92       26.20      1.45 o
   5   2   4      490.19      499.83     11.20 o
   6   2   4      324.99      330.39      7.97 o
   7   2   4      201.87      200.31      5.32 o
   8   2   4      587.81      553.71     23.58 o
   9   2   4      238.06      202.54     11.59 o
  10   2   4      105.11       66.79      7.67 o
  11   2   4       52.05       47.89      5.86 o
  12   2   4        3.33       11.54      4.46 o
  13   2   4        6.51       14.71      4.68 o
  14   2   4        7.44        6.59      3.46 o
   1   3   4      379.73      367.23      7.21 o
   2   3   4     1804.04     1842.90     32.26 o
   3   3   4       10.87       10.49      1.23 o
   4   3   4      369.60      378.11      7.30 o
   5   3   4       35.94       43.43      2.06 o
   6   3   4      273.25      272.29      6.72 o
   7   3   4       45.77       45.54      4.85 o
   8   3   4      372.95      369.63     16.86 o
   9   3   4       38.13       44.90      5.25 o
  10   3   4       91.33      107.75      7.48 o
  11   3   4       58.74       46.60      5.12 o
  12   3   4      114.60       81.60      7.92 o
  13   3   4       82.78       74.15      8.36 o
   0   4   4       40.08       34.10      2.01 o
   1   4   4      723.24      681.95     11.45 o
   2   4   4      355.88      343.62      6.96 o
   3   4   4       26.72       19.63      1.25 o
   4   4   4       94.45      110.35      2.97 o
   5   4   4      201.91      184.67      6.81 o
   6   4   4       63.24       68.58      2.84 o
   7   4   4      497.71      547.09     22.70 o
   8   4   4      145.87      123.22      9.39 o
   9   4   4      373.43      389.14     17.30 o
  10   4   4       23.80       21.32      4.49 o
  11   4   4        1.94       -2.97      2.97 o
  12   4   4       11.18       10.81      4.95 o
  13   4   4       18.32       20.32      4.95 o
   1   5   4      108.18      105.79      3.55 o
   2   5   4      603.93      601.11     10.74 o
   3   5   4      141.42      136.40      3.28 o
   4   5   4      156.78      152.58      3.48 o
   5   5   4       10.03       11.01      1.25 o
   6   5   4      596.37      589.64     15.96 o
   7   5   4       99.57       93.02      7.26 o
   8   5   4      105.33      102.92      6.99 o
   9   5   4        5.41       16.69      3.70 o
  10   5   4      179.48      174.59     11.18 o
  12   5   4       97.81       91.79      9.29 o
  13   5   4       54.89       58.36      4.53 o
   0   6   4     1444.44     1522.17     25.66 o
   1   6   4     1819.18     1814.76     30.69 o
   2   6   4      198.03      197.22      3.95 o
   3   6   4      116.60      114.34      2.67 o
   4   6   4       33.89       31.42      1.40 o
   5   6   4        0.31       -0.74      1.00 o
   6   6   4       67.26       67.55      6.18 o
   7   6   4      119.01      110.69      7.26 o
   8   6   4        4.52        4.88      3.19 o
   9   6   4      132.72      153.76     10.49 o
  10   6   4      128.86      161.21     11.13 o
  11   6   4       62.63       57.90      6.20 o
  12   6   4       18.26       17.87      2.65 o
  13   6   4        4.07        2.97      2.48 o
   1   7   4       39.31       41.20      1.81 o
   2   7   4       76.49       71.21      2.11 o
   3   7   4      199.16      208.37      4.51 o
   4   7   4      311.62      313.55      6.10 o
   5   7   4      336.44      318.55     10.61 o
   6   7   4       55.33       56.23      6.35 o
   7   7   4      376.03      379.92     12.21 o
   8   7   4       53.91       46.38      4.90 o
   9   7   4       56.39       64.76      6.54 o
  10   7   4      136.10      147.21      7.21 o
  11   7   4      179.12      184.25      8.92 o
  12   7   4      103.11      106.45      7.11 o
  13   7   4       12.20        3.41      2.67 o
   0   8   4      668.99      622.00     10.93 o
   1   8   4       26.15       23.56      1.52 o
   2   8   4      454.90      457.38      8.04 o
   3   8   4       52.10       48.75      1.96 o
   4   8   4       40.90       40.20      1.99 o
   5   8   4      366.86      410.42     12.06 o
   6   8   4       87.12      114.34      6.03 o
   7   8   4      586.10      576.80     17.30 o
   8   8   4      187.09      162.80      5.59 o
   9   8   4       74.79       97.28      5.25 o
  10   8   4       90.55      102.60      6.03 o
  11   8   4       14.64       10.00      3.65 o
  12   8   4        2.77        0.74      2.21 o
   1   9   4      304.89      321.91      6.74 o
   2   9   4      171.97      168.05      3.24 o
   3   9   4      537.57      545.64      8.78 o
   4   9   4       25.12       25.25      1.74 o
   5   9   4      112.78      102.29      3.80 o
   6   9   4       27.74       22.35      3.26 o
   7   9   4      259.29      255.01      7.50 o
   8   9   4       36.72       27.50      2.62 o
   9   9   4       65.18       52.99      3.65 o
  10   9   4       69.37       65.76      4.56 o
  11   9   4      148.91      132.78      7.94 o
  12   9   4       13.05       17.35      3.65 o
   0  10   4      553.98      553.71     12.53 o
   1  10   4      119.96      119.42      4.44 o
   2  10   4      409.59      407.89      8.21 o
   3  10   4       26.26       23.56      1.52 o
   4  10   4      109.41      106.77      3.24 o
   5  10   4       47.86       45.32      2.94 o
   6  10   4       91.85       94.22      4.26 o
   7  10   4       78.81       71.21      3.70 o
   8  10   4      112.18      105.79      4.51 o
   9  10   4        8.84        9.51      2.70 o
  10  10   4       98.35       96.67      4.93 o
  11  10   4       40.77       32.85      4.12 o
  12  10   4        4.94       15.44      3.46 o
   1  11   4      146.20      130.99      4.29 o
   2  11   4      215.70      213.37      5.49 o
   3  11   4      137.06      124.61      3.85 o
   4  11   4      194.89      177.51      5.83 o
   5  11   4      218.06      258.52     14.09 o
   6  11   4      145.19      153.76      6.99 o
   7  11   4      142.37      132.78      5.05 o
   8  11   4      143.76      141.94      5.59 o
   9  11   4       83.06       80.76      5.91 o
  10  11   4       38.64       52.55      5.00 o
  11  11   4       24.54       26.52      3.38 o
   0  12   4      487.70      520.32     12.13 o
   1  12   4       69.45       62.01      3.46 o
   2  12   4       13.03        7.33      1.18 o
   3  12   4       99.73       96.35      3.06 o
   4  12   4       13.40       14.00      2.70 o
   5  12   4      185.32      189.81      7.77 o
   6  12   4       17.18       14.95      3.38 o
   7  12   4      397.48      421.27     14.78 o
   8  12   4       83.14      106.77      6.79 o
   9  12   4      234.54      250.04     11.89 o
  10  12   4        8.60       16.96      3.48 o
  11  12   4       37.93       28.51      3.85 o
   1  13   4      166.21      152.19      5.78 o
   2  13   4      154.22      168.86      5.69 o
   3  13   4      132.70      131.70      5.02 o
   4  13   4      150.58      146.45      6.81 o
   5  13   4       31.73       29.00      3.38 o
   6  13   4       74.99       77.41      5.52 o
   7  13   4       68.24       55.30      4.88 o
   8  13   4        4.88        8.85      3.46 o
   9  13   4        7.22       -2.97      2.70 o
  10  13   4       76.15      103.24      7.01 o
   0  14   4      393.62      382.37     12.26 o
   1  14   4      132.15      132.78      5.05 o
   2  14   4       67.19       71.47      3.43 o
   3  14   4       10.56        7.08      1.74 o
   4  14   4        1.63        0.25      2.23 o
   5  14   4       12.55       11.96      2.72 o
   6  14   4        2.49       -1.23      1.99 o
   7  14   4      125.10      137.14      7.70 o
   8  14   4        1.37       -0.25      2.72 o
   9  14   4       58.29       38.24      4.66 o
   1  15   4       84.79       83.02      4.00 o
   2  15   4       89.81       81.33      4.24 o
   3  15   4      179.40      189.81      6.47 o
   4  15   4       68.82       64.00      4.51 o
   5  15   4        3.29        6.13      2.72 o
   6  15   4       32.72       43.85      4.14 o
   7  15   4        7.62       11.77      2.89 o
   8  15   4       18.28       16.45      3.43 o
   0  16   4      105.17      107.75      4.56 o
   1  16   4        6.35        6.35      2.21 o
   2  16   4       62.28       42.82      3.28 o
   3  16   4       32.10       39.41      3.14 o
   4  16   4       33.42       22.35      3.26 o
   5  16   4       50.43       43.85      4.56 o
   6  16   4        7.11        0.25      3.46 o
   7  16   4       19.06       19.63      3.46 o
   1  17   4       10.15        4.14      1.72 o
   2  17   4       15.82       17.60      2.50 o
   3  17   4       27.43       24.02      3.21 o
   4  17   4       23.37       22.80      3.43 o
   5  17   4       18.35       23.26      3.92 o
   6  17   4        5.07        3.65      3.16 o
   0  18   4       78.35       62.50      4.95 o
   1  18   4       18.91       15.93      2.50 o
   2  18   4       33.46       35.76      3.19 o
   3  18   4       12.07        1.74      2.72 o
   4  18   4        0.33        0.49      2.72 o
   1  19   4       45.64       47.23      4.73 o
   2   0   5      677.88      687.69     18.06 o
   4   0   5      144.60      129.54      5.34 o
   8   0   5      192.16      195.04      6.99 o
  10   0   5       46.49       51.87      3.82 o
  12   0   5      114.27      127.78      7.08 o
   0   1   5      252.17      230.16      7.60 o
   1   1   5      824.13      767.91     19.95 o
   2   1   5       78.02       53.68      3.43 o
   3   1   5       66.01       70.94      3.95 o
   4   1   5      455.59      425.15     12.26 o
   5   1   5       33.65       37.67      3.46 o
   6   1   5      149.28      175.43      6.23 o
   7   1   5       18.11       15.20      1.47 o
   8   1   5       80.51       63.75      4.24 o
   9   1   5      435.68      442.08     13.16 o
  10   1   5       56.67       60.79      4.39 o
  12   1   5        7.07       16.18      3.14 o
  13   1   5       15.73       11.23      2.40 o
   1   2   5      170.81      167.63      5.27 o
   2   2   5      264.54      243.64      8.31 o
   3   2   5      191.44      177.93      6.27 o
   4   2   5      513.63      532.55     12.28 o
   5   2   5      179.19      178.34      5.02 o
   6   2   5      415.71      396.59      9.98 o
   7   2   5      208.01      215.65      5.98 o
   8   2   5       98.56       84.47      4.90 o
   9   2   5      123.19      122.51      6.25 o
  10   2   5       28.45       18.68      2.97 o
  11   2   5        8.85        8.11      2.23 o
  12   2   5      203.22      174.18      9.51 o
  13   2   5       78.35       64.51      5.02 o
   0   3   5     1070.88     1119.38     28.29 o
   1   3   5      592.04      625.13     14.09 o
   2   3   5      135.05      131.70      5.02 o
   3   3   5      367.76      370.22      9.04 o
   4   3   5      323.28      302.00      7.62 o
   5   3   5       41.24       33.38      2.52 o
   6   3   5       64.89       69.12      3.11 o
   7   3   5       47.84       43.43      2.28 o
   8   3   5      288.68      279.06      9.41 o
   9   3   5       47.11       39.41      3.33 o
  10   3   5      204.89      248.05      8.87 o
  11   3   5       35.59       29.17      3.90 o
  12   3   5       10.91        1.74      2.48 o
  13   3   5       11.13        7.33      2.72 o
   1   4   5       61.04       57.65      2.62 o
   2   4   5       92.60       88.83      3.53 o
   3   4   5      731.23      736.14     19.54 o
   4   4   5       67.76       68.85      3.11 o
   5   4   5      175.56      150.67      4.61 o
   6   4   5      133.15      123.22      3.82 o
   7   4   5      173.92      148.37      6.50 o
   8   4   5       14.89        7.33      2.21 o
   9   4   5       50.57       38.63      3.70 o
  10   4   5        9.18        0.00      2.45 o
  11   4   5       88.82       88.53      5.88 o
  12   4   5       12.13       16.69      3.70 o
   0   5   5     1692.73     1759.17     42.04 o
   1   5   5       42.84       30.37      2.26 o
   2   5   5      611.95      618.10     14.02 o
   3   5   5       23.86       30.37      2.26 o
   4   5   5       36.40       30.37      2.26 o
   5   5   5       41.35       38.43      2.13 o
   6   5   5        4.27       11.23      1.47 o
   7   5   5      128.24       88.83      5.02 o
   8   5   5       42.84       34.10      3.48 o
   9   5   5       65.60       53.24      4.56 o
  10   5   5      137.11      167.24      8.51 o
  11   5   5        5.18        7.33      2.45 o
  12   5   5       39.51       30.20      3.60 o
   1   6   5      196.08      206.11      7.65 o
   2   6   5       39.83       34.10      2.38 o
   3   6   5      343.92      336.10      8.60 o
   4   6   5      229.22      238.79      6.77 o
   5   6   5      462.75      432.92     13.04 o
   6   6   5       41.17       40.39      3.97 o
   7   6   5      337.07      299.28     10.29 o
   8   6   5       96.82       88.83      5.61 o
   9   6   5       49.49       45.32      5.05 o
  10   6   5       44.05       48.75      4.14 o
  11   6   5       10.07        0.49      2.97 o
  12   6   5       29.51       39.22      5.49 o
   0   7   5      744.49      760.97     20.74 o
   1   7   5      681.02      750.66     20.59 o
   2   7   5      313.54      305.29      8.21 o
   3   7   5       16.42       14.24      2.01 o
   4   7   5       47.21       38.43      2.52 o
   5   7   5      170.53      168.44      5.69 o
   6   7   5       93.91      108.39      6.20 o
   7   7   5       14.75       14.00      2.70 o
   8   7   5      100.45      110.35      5.59 o
   9   7   5      118.30      145.69     10.96 o
  10   7   5       49.05       63.75      6.74 o
  11   7   5       15.22       21.32      5.20 o
  12   7   5       10.67       10.81      3.19 o
   1   8   5      275.76      270.75      9.27 o
   2   8   5      277.06      286.44      9.53 o
   3   8   5       81.40       73.88      3.51 o
   4   8   5      245.73      237.34      8.21 o
   5   8   5       22.75       17.21      2.99 o
   6   8   5      193.37      175.43      7.48 o
   7   8   5       73.14       74.69      5.15 o
   8   8   5       14.59        2.70      2.48 o
   9   8   5       32.43       61.52      7.62 o
  10   8   5       30.23       34.29      3.68 o
  11   8   5       20.06       26.52      3.70 o
   0   9   5      299.61      299.28      7.03 o
   1   9   5      294.06      252.51      8.95 o
   2   9   5       85.52       80.76      4.78 o
   3   9   5       55.33       71.21      3.70 o
   4   9   5       89.76       79.91      3.09 o
   5   9   5        0.38       -1.74      2.23 o
   6   9   5      105.06      104.52      5.44 o
   7   9   5      285.48      313.55     11.64 o
   8   9   5       15.63       27.50      2.97 o
   9   9   5      289.82      284.31     12.13 o
  10   9   5        2.30        1.23      2.72 o
  11   9   5        2.78       -0.25      2.48 o
   1  10   5       33.39       36.52      3.04 o
   2  10   5      106.70      111.35      3.31 o
   3  10   5       13.89       17.21      1.42 o
   4  10   5      437.64      464.76     10.12 o
   5  10   5       83.95       80.20      3.36 o
   6  10   5       99.67      112.68      4.31 o
   7  10   5       62.74       62.50      3.73 o
   8  10   5       42.56       37.09      3.43 o
   9  10   5       15.91        8.58      2.65 o
  10  10   5       76.55       82.75      6.27 o
   0  11   5       97.32       94.22      4.26 o
   1  11   5      336.38      361.83      9.53 o
   2  11   5       93.22      137.14      6.96 o
   3  11   5       60.51       49.41      3.09 o
   4  11   5       35.93       27.50      2.13 o
   5  11   5        1.45        0.74      1.25 o
   6  11   5       26.85       17.35      1.96 o
   7  11   5      102.05      109.37      4.58 o
   8  11   5       44.18       45.10      3.58 o
   9  11   5       14.31       16.18      2.89 o
  10  11   5       50.43       35.03      3.90 o
   1  12   5       56.92       40.20      2.99 o
   2  12   5       68.91       62.99      4.22 o
   3  12   5      193.21      233.00      9.56 o
   4  12   5       11.81       12.97      2.26 o
   5  12   5        9.22       10.29      2.21 o
   6  12   5       20.72       21.32      2.89 o
   7  12   5       17.99        4.66      2.70 o
   8  12   5        1.68        7.84      3.43 o
   9  12   5        9.00        4.41      3.41 o
   0  13   5      166.61      206.56      8.09 o
   1  13   5       91.37       86.48      4.07 o
   2  13   5       43.48       41.01      3.21 o
   3  13   5      197.53      247.07      9.85 o
   4  13   5       20.91       29.68      2.89 o
   5  13   5       40.80       57.90      4.04 o
   6  13   5       70.00       75.49      4.36 o
   7  13   5        1.34        5.15      3.41 o
   8  13   5       46.32       39.41      4.71 o
   9  13   5       22.06       14.00      3.41 o
   1  14   5       55.78       53.92      3.46 o
   2  14   5       89.66       84.47      5.47 o
   3  14   5       70.92       66.79      4.09 o
   4  14   5        1.39        7.60      1.99 o
   5  14   5       42.72       36.72      3.24 o
   6  14   5        7.30       18.80      3.38 o
   7  14   5       86.77      111.67      6.94 o
   8  14   5       14.67       22.06      3.68 o
   0  15   5      203.65      216.12      8.28 o
   1  15   5        5.35        2.21      1.72 o
   2  15   5       31.98       27.99      2.99 o
   3  15   5       26.92       20.91      2.72 o
   4  15   5       76.36       82.75      4.85 o
   5  15   5        4.05        0.00      2.45 o
   6  15   5       11.74       15.69      2.72 o
   7  15   5        1.36        0.49      2.23 o
   1  16   5        1.82        4.66      1.96 o
   2  16   5       62.03       58.61      3.82 o
   3  16   5       41.15       52.55      4.09 o
   4  16   5       41.33       32.65      3.41 o
   5  16   5        6.37       -0.25      1.99 o
   0  17   5       10.12       18.14      2.67 o
   1  17   5       96.96      133.49      7.23 o
   2  17   5       14.04       20.32      2.97 o
   3  17   5       12.51       18.80      3.11 o
   4  17   5        1.41        1.45      2.18 o
   0   0   6     2544.43     2478.67     84.17 o
   2   0   6      396.18      392.23     11.79 o
   4   0   6       93.47       83.61      4.58 o
   6   0   6       42.13       37.67      3.46 o
   8   0   6      511.49      572.29     17.97 o
  10   0   6       24.18       14.00      2.94 o
   1   1   6       80.96       86.18      5.22 o
   2   1   6      139.36      122.51      6.25 o
   3   1   6      477.66      501.23     15.42 o
   4   1   6      110.45      107.75      5.52 o
   5   1   6      413.39      411.69     10.81 o
   6   1   6      165.60      165.62      7.65 o
   7   1   6      120.94      118.73      6.47 o
   8   1   6       18.69       23.70      3.21 o
   9   1   6       16.42        2.21      2.18 o
  10   1   6       16.83        9.80      2.94 o
  11   1   6      175.94      172.53      8.63 o
   0   2   6     2583.05     2520.93     59.73 o
   1   2   6       91.16       72.80      4.53 o
   2   2   6      370.34      358.87     11.86 o
   3   2   6       11.07        8.31      2.70 o
   4   2   6       20.50       14.24      2.01 o
   5   2   6      213.61      212.90      6.40 o
   6   2   6       20.30       27.99      3.65 o
   7   2   6        6.10       14.46      3.21 o
   8   2   6       63.77       80.47      7.30 o
   9   2   6      107.62      106.77      7.77 o
  10   2   6        8.10       15.44      3.70 o
  11   2   6        7.83       11.77      3.21 o
   1   3   6       12.03       19.07      3.14 o
   2   3   6      418.28      479.73     14.41 o
   3   3   6      230.31      276.44      9.90 o
   4   3   6      180.37      191.11      6.05 o
   5   3   6      227.28      245.11      7.35 o
   6   3   6      288.04      314.09     11.10 o
   7   3   6      120.84       96.35      5.54 o
   8   3   6       40.66       42.01      4.66 o
   9   3   6        4.52       -1.74      2.48 o
  10   3   6       26.32       44.07      5.00 o
  11   3   6       26.89       28.51      3.68 o
   0   4   6      203.53      190.67      7.35 o
   1   4   6      524.54      518.19     15.69 o
   2   4   6      263.19      282.74      9.49 o
   3   4   6       63.28       66.52      4.61 o
   4   4   6      148.29      151.04      6.15 o
   5   4   6       22.41       25.42      3.63 o
   6   4   6       40.86       44.68      3.97 o
   7   4   6       46.34       58.14      5.02 o
   8   4   6       36.71       55.54      4.66 o
   9   4   6      240.04      249.06     13.82 o
  10   4   6        3.77       -3.24      2.16 o
  11   4   6       13.84       18.41      3.63 o
   1   5   6       13.84       14.00      2.23 o
   2   5   6      129.02       95.13      7.33 o
   3   5   6      110.94      122.51      6.25 o
   4   5   6      249.84      242.17      7.79 o
   5   5   6       13.17       18.14      3.21 o
   6   5   6      117.00      114.69      6.03 o
   7   5   6       41.07       32.85      3.58 o
   8   5   6       11.19       14.46      5.12 o
   9   5   6        4.22        5.88      3.19 o
  10   5   6       17.90       10.00      2.67 o
  11   5   6        6.85       14.24      3.19 o
   0   6   6      185.60      170.50      6.96 o
   1   6   6      180.44      178.76      7.52 o
   2   6   6        2.18       12.97      2.94 o
   3   6   6       73.82       81.33      4.80 o
   4   6   6       17.40       18.41      2.01 o
   5   6   6       27.24       50.30      5.56 o
   6   6   6       26.46       14.95      2.92 o
   7   6   6        5.84        3.90      2.48 o
   8   6   6       39.65       45.74      6.77 o
   9   6   6       66.81       68.07      5.42 o
  10   6   6       75.20       63.26      5.49 o
  11   6   6        2.57        0.25      2.72 o
   1   7   6       53.16       51.87      4.51 o
   2   7   6       56.77       43.65      3.73 o
   3   7   6      136.85      150.67      6.91 o
   4   7   6       18.53       17.21      2.99 o
   5   7   6       83.98      100.40      5.96 o
   6   7   6      122.70      121.13      7.23 o
   7   7   6        9.57       15.20      3.16 o
   8   7   6       24.94       24.78      4.22 o
   9   7   6       33.51       31.94      3.73 o
  10   7   6       28.66       16.96      3.48 o
   0   8   6      223.24      209.28      8.16 o
   1   8   6       86.29       88.83      5.02 o
   2   8   6       17.54       12.97      2.70 o
   3   8   6        1.79        3.90      3.16 o
   4   8   6       34.82       32.65      3.75 o
   5   8   6       80.42       64.24      4.78 o
   6   8   6        3.42       -3.19      3.19 o
   7   8   6       98.81       91.50      5.98 o
   8   8   6      191.98      215.21     10.56 o
   9   8   6        3.87        3.90      2.65 o
  10   8   6      109.48      145.69      8.70 o
   1   9   6       11.12        9.51      2.70 o
   2   9   6       40.59       42.21      3.87 o
   3   9   6      339.09      428.38     18.80 o
   4   9   6       10.11        4.66      2.23 o
   5   9   6      155.72      143.07      7.11 o
   6   9   6       10.51       -3.41      2.43 o
   7   9   6        1.25       -1.74      2.72 o
   8   9   6        5.16        0.49      2.72 o
   9   9   6        1.41        7.84      2.99 o
   0  10   6      351.60      376.27     12.16 o
   1  10   6      161.44      169.67      7.75 o
   2  10   6        1.06        4.14      2.23 o
   3  10   6        1.78        0.98      2.70 o
   4  10   6       10.30        2.21      3.21 o
   5  10   6       59.15       70.69      5.27 o
   6  10   6       59.99       51.42      3.60 o
   7  10   6        0.66        3.19      1.74 o
   8  10   6      182.81      167.24      7.28 o
   9  10   6       32.56       36.33      3.21 o
   1  11   6       44.24       47.89      4.12 o
   2  11   6      102.48      113.68      7.67 o
   3  11   6       45.38       73.88      7.52 o
   4  11   6        7.26        8.85      2.43 o
   5  11   6       30.53       24.49      3.26 o
   6  11   6      157.86      153.37      8.14 o
   7  11   6       38.46       38.63      4.49 o
   8  11   6       40.35       49.19      5.49 o
   0  12   6       20.71       18.14      2.67 o
   1  12   6       28.10       20.91      3.14 o
   2  12   6       46.08       46.18      4.46 o
   3  12   6       50.71       62.26      4.44 o
   4  12   6       59.90       67.04      7.70 o
   5  12   6      105.37      106.77      7.45 o
   6  12   6        4.21        1.45      2.92 o
   7  12   6       11.25        7.84      3.16 o
   1  13   6      167.77      159.62      8.31 o
   2  13   6       26.78       38.24      3.87 o
   3  13   6       83.89       90.01      6.25 o
   4  13   6       22.90       24.49      3.73 o
   5  13   6        6.44        9.80      2.75 o
   6  13   6      132.64      123.22      6.96 o
   7  13   6        4.17       -0.74      2.21 o
   1  14   6      178.12      175.01      8.70 o
   2  14   6       77.84       83.02      4.85 o
   3  14   6       26.23       16.69      3.46 o
   4  14   6       14.85       21.32      2.75 o
   5  14   6        9.42        4.66      2.97 o
   1  15   6       14.67       17.87      2.65 o
   2  15   6      103.57       97.60      5.27 o
   3  15   6       50.49       42.43      3.68 o
   4  15   6       71.07       63.26      4.73 o
   0  16   6       48.29       56.23      3.75 o
   1  16   6       55.22       52.31      3.85 o
   2   0   7       34.45       33.38      3.43 o
   4   0   7      346.22      363.04     12.53 o
   6   0   7       11.42       10.29      2.72 o
   8   0   7      169.09      136.04      8.04 o
  10   0   7       36.68       38.63      4.68 o
   0   1   7       10.03        6.13      2.48 o
   1   1   7      339.36      402.84     13.19 o
   2   1   7        2.75       -2.21      1.72 o
   3   1   7      153.56      151.43      6.94 o
   4   1   7       84.54       68.34      4.66 o
   5   1   7       15.09       15.20      2.94 o
   6   1   7       70.60       66.79      4.34 o
   7   1   7      131.81      137.14      6.96 o
   8   1   7        5.00        3.41      2.21 o
   9   1   7       57.57       43.85      4.36 o
  10   1   7        3.43       -0.25      1.99 o
   1   2   7        8.91        5.37      3.19 o
   2   2   7        6.62       15.44      4.19 o
   3   2   7       24.58       29.34      3.73 o
   4   2   7       62.07       53.92      4.14 o
   5   2   7       16.89       19.63      2.92 o
   6   2   7      265.60      276.44     15.10 o
   7   2   7       52.63       65.00      4.80 o
   8   2   7        1.92        4.41      2.70 o
   9   2   7       39.05       28.16      4.00 o
  10   2   7       75.24       66.79      5.12 o
   0   3   7       98.87      127.41      6.72 o
   1   3   7      215.47      217.95      8.78 o
   2   3   7      120.87      104.83      5.76 o
   3   3   7       52.71       60.05      4.85 o
   4   3   7       50.56       46.38      4.49 o
   5   3   7       90.75       94.52      5.49 o
   6   3   7       52.33       41.40      3.82 o
   7   3   7        8.38        0.00      2.45 o
   8   3   7      161.10      193.71      9.14 o
   9   3   7       15.47       20.61      4.41 o
   1   4   7      124.11      127.78      6.72 o
   2   4   7       52.07       55.76      7.26 o
   3   4   7      186.53      161.21      7.16 o
   4   4   7       30.10       30.71      4.17 o
   5   4   7      315.51      315.75     11.69 o
   6   4   7       16.09       16.45      3.16 o
   7   4   7       22.38       31.06      5.59 o
   8   4   7       18.06       23.56      3.19 o
   9   4   7       65.67       85.32      6.37 o
   0   5   7      192.24      207.46      8.58 o
   1   5   7        0.77        4.88      2.89 o
   2   5   7       51.65       87.95      5.29 o
   3   5   7        5.06        1.94      2.67 o
   4   5   7       18.32       19.63      4.17 o
   5   5   7        1.49       -3.65      2.45 o
   6   5   7        4.03        7.60      2.67 o
   7   5   7        5.67        1.94      2.45 o
   8   5   7      149.46      168.44      8.95 o
   9   5   7       56.31       64.24      5.27 o
   1   6   7       15.48       25.74      3.19 o
   2   6   7      118.28      112.02      5.64 o
   3   6   7       94.39       72.26      7.45 o
   4   6   7       19.71       25.74      3.65 o
   5   6   7       16.39        7.08      2.67 o
   6   6   7       10.29        1.74      2.48 o
   7   6   7        3.78        0.49      2.72 o
   8   6   7       16.93       11.77      6.13 o
   9   6   7       15.88       13.19      2.97 o
   0   7   7       84.34       75.22      4.88 o
   1   7   7        2.59        8.58      2.65 o
   2   7   7       32.86       23.56      3.95 o
   3   7   7       22.73       26.20      3.68 o
   4   7   7       38.22       48.09      4.56 o
   5   7   7       86.88       94.22      9.12 o
   6   7   7       46.74       60.05      5.34 o
   7   7   7       43.34       48.75      5.25 o
   8   7   7       58.82       71.74      6.10 o
   1   8   7       25.90       47.23      4.73 o
   2   8   7       93.98      105.79      5.81 o
   3   8   7       91.22      106.77      6.15 o
   4   8   7      211.50      234.45     10.07 o
   5   8   7       68.67       80.20      5.61 o
   6   8   7       15.27        9.80      3.14 o
   7   8   7       28.90       16.96      4.12 o
   8   8   7       20.74       18.80      3.95 o
   0   9   7      173.68      168.05      7.72 o
   1   9   7       92.47       90.30      5.96 o
   2   9   7        4.76        6.13      3.19 o
   3   9   7       67.70       48.09      4.12 o
   4   9   7       22.00       15.20      3.16 o
   5   9   7        6.45        9.51      4.44 o
   6   9   7       69.96       76.60      5.76 o
   7   9   7      134.90      147.21      8.36 o
   1  10   7        8.18        2.97      2.21 o
   2  10   7       26.66       31.94      3.73 o
   3  10   7        1.24        3.41      2.43 o
   4  10   7       47.83       71.47      5.56 o
   5  10   7       58.50       56.23      5.17 o
   6  10   7       39.77       47.89      5.20 o
   7  10   7       16.73       14.24      3.19 o
   0  11   7       27.19       24.95      3.43 o
   1  11   7       10.62        7.33      3.38 o
   2  11   7       66.05       65.27      5.32 o
   3  11   7       24.37       11.96      3.68 o
   4  11   7       27.37       25.74      3.51 o
   5  11   7       24.04       18.41      3.48 o
   6  11   7       12.67        7.84      3.16 o
   1  12   7      101.84      106.45      6.47 o
   2  12   7       88.65       84.74      6.35 o
   3  12   7        5.10       13.78      2.89 o
   4  12   7       18.93       16.96      3.48 o
   5  12   7       11.77       12.53      3.21 o
   0  13   7       50.56       66.79      5.64 o
   1  13   7       25.63       36.72      4.17 o
   2  13   7       33.07       38.24      4.46 o
   3  13   7       20.21       21.03      4.17 o
   0   0   8       44.17       26.52      4.36 o
   2   0   8      102.37       94.52      6.40 o
   4   0   8       10.00       23.26      3.92 o
   6   0   8       21.43       26.20      4.49 o
   1   1   8      155.79      156.87      7.45 o
   2   1   8       12.22        7.33      2.72 o
   3   1   8       20.13       11.54      2.99 o
   4   1   8       63.58       50.08      4.66 o
   5   1   8       30.17       55.08      5.12 o
   6   1   8       47.79       31.42      4.39 o
   7   1   8       20.06       22.06      4.12 o
   0   2   8      214.84      208.37      9.49 o
   1   2   8        8.17        5.15      3.41 o
   2   2   8       60.90       58.85      5.29 o
   3   2   8        9.01        9.80      2.45 o
   4   2   8       52.84       46.18      4.90 o
   5   2   8      104.10      116.35      7.43 o
   6   2   8       57.23       60.54      5.12 o
   7   2   8      107.92      105.79      7.40 o
   1   3   8       25.40       29.00      3.87 o
   2   3   8       40.17       50.52      4.90 o
   3   3   8       41.41       23.26      3.48 o
   4   3   8      105.30       92.11      6.62 o
   5   3   8       42.17       48.53      5.25 o
   6   3   8        6.84       19.90      3.63 o
   7   3   8        6.39       10.81      2.99 o
   0   4   8       30.52       46.18      4.26 o
   1   4   8       84.03       97.28      6.50 o
   2   4   8       25.02       37.67      3.85 o
   3   4   8       20.72       20.61      3.14 o
   4   4   8       16.82       22.35      3.70 o
   5   4   8       50.34       56.94      5.20 o
   6   4   8       17.88       11.77      3.21 o
   7   4   8       88.71       91.50      6.30 o
   1   5   8       11.56        5.37      2.89 o
   2   5   8       60.00       44.27      6.45 o
   3   5   8       55.08       60.79      5.61 o
   4   5   8       64.35       67.82      5.15 o
   5   5   8       18.34       18.68      6.35 o
   6   5   8       27.83       28.68      3.85 o
   0   6   8        5.88        6.84      2.70 o
   1   6   8       13.20       12.53      3.21 o
   2   6   8       27.37       29.17      3.73 o
   3   6   8        2.68        1.94      3.19 o
   4   6   8       10.27       10.00      3.16 o
   5   6   8        6.44       14.95      3.63 o
   6   6   8       19.39       22.50      3.87 o
   1   7   8       30.67       30.37      3.97 o
   2   7   8       40.10       31.42      3.87 o
   3   7   8       15.51       14.95      2.92 o
   4   7   8       31.42       36.33      4.14 o
   5   7   8        2.44        6.13      3.19 o
   0   8   8       29.01       41.40      4.63 o
   1   8   8       12.82       19.36      3.73 o
   2   8   8       30.35       15.69      3.24 o
   3   8   8       11.11        3.41      2.67 o
   4   8   8        2.72        0.49      2.72 o
   5   8   8       86.17       65.27      5.56 o
   1   9   8       94.75      100.72      6.27 o
   2   9   8        3.31        0.49      2.48 o
   3   9   8       53.79       68.07      5.42 o
   4   9   8        3.74        9.04      2.92 o
   0  10   8       47.11       51.18      4.93 o
   1  10   8       45.96       63.26      5.98 o
   2  10   8       42.43       31.06      4.19 o
   2   0   9      133.21      158.83      9.46 o
   0   1   9        3.43       -1.94      2.67 o
   1   1   9       15.66       11.96      3.14 o
   2   1   9        2.39       -4.01      2.67 o
   3   1   9       36.97       42.62      4.49 o
   1   2   9        0.55        5.15      2.92 o
   2   2   9       88.47       77.14      6.05 o
   3   2   9       53.49       52.31      5.44 o
   0   3   9       24.23       18.68      3.38 o
   1   3   9       50.02       35.03      4.44 o
   2   3   9        6.82       14.46      4.17 o
   1   4   9       22.87       11.77      3.21 o
 
